# Supplementary material for: Metabolic remodeling of pyrimidine synthesis pathway and serine synthesis pathway in human glioblastoma
Source: Sci Rep. 2022 Sep 29;12:16277. doi: 10.1038/s41598-022-20613-w (PMC9522918; doi:10.1038/s41598-022-20613-w)
Supplement: Supplementary file 1 — Supplementary Table S1. [file 41598_2022_20613_MOESM1_ESM.xlsx]

## Sheet: supplementary_table1
Supplementary table S1. The raw data and statistical information for positive and negative glioblastoma tissues.
	Positive_1	Positive_2	Positive_3	Positive_4	Positive_5	Positive_6	Positive_7	Positive_8	Positive_9	Positive_10	Positive_11	Negative_1	Negative_2	Negative_3	Negative_4	Negative_5	case mean	control mean	fold change	t-test p-value	up	down
NIT2	84	71	45	54	61	63	60	30	36	52	60	46	74	87	54	79	56	68	0.823529	0.224532
CYB5R3	111	118	124	122	107	138	125	72	85	124	156	91	94	71	93	123	116.545	94.4	1.23459	0.069152
CMAS	91	88	83	92	91	85	105	63	95	103	95	104	91	102	85	102	90.0909	96.8	0.930691	0.21118
PGM3	39	44	27	22	32	42	35	17	24	33	38	22	12	18	21	30	32.0909	20.6	1.55781	0.0146382	v
UAP1L1	10	12	8	6	18	32	16	8	8	5	8	5	6	9	7	7	11.9091	6.8	1.75134	0.0589345
NANS	39	39	25	22	26	42	25	14	21	27	29	25	18	17	21	24	28.0909	21	1.33766	0.0352338
GNPDA1	89	93	56	42	67	58	63	35	31	73	79	42	38	46	50	60	62.3636	47.2	1.32126	0.0561613
GNPDA2	9	12	5	4	6	10	10	9	8	9	11	13	10	13	9	12	8.45455	11.4	0.741627	0.0228373
WARS	69	69	73	54	83	110	54	35	34	65	74	38	43	51	42	76	65.4545	50	1.30909	0.129411
IARS2	25	23	18	15	21	20	18	9	13	21	24	21	22	23	17	19	18.8182	20.4	0.92246	0.401501
VARS	31	38	25	27	47	44	35	14	18	46	46	18	20	19	24	34	33.7273	23	1.4664	0.0359261
IARS	24	48	31	22	24	38	19	6	7	31	23	11	20	24	13	17	24.8182	17	1.45989	0.0959664
LTA4H	55	52	41	54	49	57	48	32	28	53	60	36	38	43	40	43	48.0909	40	1.20227	0.0329062
EPHX2	5	5	4	5	3	4	6	6	6	5	9	12	9	13	6	9	5.27273	9.8	0.538033	0.0179539		v
CBR3	21	31	8	8	13	13	9	5	6	24	21	11	6	9	9	16	14.4545	10.2	1.41711	0.186156
CBR1	176	201	128	117	161	173	241	197	167	173	202	238	209	243	159	193	176	208.4	0.84453	0.120906
SRM	74	88	66	52	80	113	51	30	35	77	71	47	31	49	41	59	67	45.4	1.47577	0.0247532
LAP3	64	69	119	87	87	74	107	47	44	68	77	53	41	56	49	69	76.6364	53.6	1.42978	0.0145106
OAT	24	21	17	18	15	20	16	11	10	16	24	23	20	20	17	30	17.4545	22	0.793388	0.123737
CKB	303	438	223	197	422	551	371	341	340	302	404	536	490	601	485	507	353.818	523.8	0.675483	0.000425989
PYCRL	10	9	5	8	12	7	9	6	8	4	9	11	9	10	9	9	7.90909	9.6	0.823864	0.053261
PYCR1	14	17	9	8	16	18	16	25	23	31	25	20	19	22	15	15	18.3636	18.2	1.00899	0.949554
GOT1	67	89	42	45	62	51	70	117	120	59	69	201	208	242	145	152	71.9091	189.6	0.379267	0.0013147		v
GOT2	77	71	47	49	57	50	65	56	59	72	76	120	135	131	120	149	61.7273	131	0.471201	9.60238e-06		v
GLUD1	150	162	94	111	167	138	168	172	207	131	196	214	302	395	260	240	154.182	282.2	0.546357	0.0126908		v
SCD	21	21	8	11	18	27	12	31	13	16	25	25	22	30	15	13	18.4545	21	0.878788	0.525359
IDH2	160	142	99	111	154	136	136	102	106	134	175	141	164	182	152	174	132.273	162.6	0.813485	0.014553
ACO2	95	108	84	84	87	104	115	88	84	131	144	179	173	181	159	201	102.182	178.6	0.572127	6.06086e-06		v
ACO1	21	26	15	10	62	69	23	11	11	21	17	18	14	16	20	24	26	18.4	1.41304	0.255631
CS	127	165	92	98	130	103	110	79	88	142	132	192	205	223	170	174	115.091	192.8	0.596945	0.000146175		v
DLST	60	74	53	61	52	56	65	46	59	69	75	127	105	108	92	103	60.9091	107	0.569244	0.000341464		v
IDH3A	64	67	42	42	40	36	48	43	49	61	77	133	127	140	95	124	51.7273	123.8	0.417829	0.000129532		v
IDH3B	44	46	19	28	33	26	26	37	23	30	47	70	83	92	47	66	32.6364	71.6	0.455815	0.0047219		v
IDH3G	34	43	22	33	26	15	36	27	24	32	38	84	65	74	45	79	30	69.4	0.432277	0.00285063		v
SDHB	73	65	37	55	66	63	66	46	32	94	64	81	132	116	108	117	60.0909	110.8	0.542337	0.00121987		v
SUCLA2	47	69	34	33	36	31	45	29	40	48	65	93	105	105	81	97	43.3636	96.2	0.450765	3.8071e-06		v
SUCLG2	53	31	43	38	45	38	51	25	24	39	48	29	31	37	36	42	39.5455	35	1.12987	0.245318
MDH2	173	210	151	135	139	142	198	106	113	178	171	204	227	273	243	270	156	243.4	0.64092	0.000510242		v
MDH1	150	175	125	109	144	133	162	189	166	156	173	285	291	318	227	242	152.909	272.6	0.560928	0.000811168		v
AHCY	100	93	62	61	67	78	64	31	33	79	80	40	48	45	43	55	68	46.2	1.47186	0.00870977
AHCYL1	11	11	6	8	8	10	11	17	15	13	19	22	20	37	22	33	11.7273	26.8	0.437585	0.00885459		v
APIP	10	11	10	11	16	19	10	7	12	10	10	12	8	7	11	9	11.4545	9.4	1.21857	0.156432
ENOPH1	138	133	59	50	120	120	97	66	75	111	112	131	119	124	88	106	98.2727	113.6	0.865077	0.224106
MAT2A	77	61	43	30	54	36	51	25	27	56	51	44	38	36	48	45	46.4545	42.2	1.10082	0.4384
MAT2B	19	19	11	15	16	10	12	10	11	18	24	25	19	21	15	20	15	20	0.75	0.0410015
PAFAH1B3	96	89	22	31	72	75	44	27	24	120	103	39	43	35	40	68	63.9091	45	1.4202	0.145566
PAFAH1B2	76	75	43	49	93	114	80	73	56	110	120	74	56	90	69	83	80.8182	74.4	1.08627	0.523736
AGPS	12	9	5	11	14	13	16	3	8	5	6	5	4	7	7	6	9.27273	5.8	1.59875	0.0279752	v
DCI	60	64	41	35	77	47	36	21	29	82	80	42	31	42	38	61	52	42.8	1.21495	0.282069
PECI	42	41	30	32	26	30	35	16	23	38	50	24	18	27	27	42	33	27.6	1.19565	0.300971
ACAT1	45	49	48	46	46	39	60	41	41	58	65	76	74	78	68	70	48.9091	73.2	0.668157	2.42306e-06
ACAT2	52	72	23	17	33	30	37	40	33	42	41	60	39	62	37	44	38.1818	48.4	0.788881	0.169961
ACAA1	25	24	30	37	25	22	41	16	24	19	29	24	24	22	33	34	26.5455	27.4	0.968812	0.804348
ACADM	41	40	33	30	54	35	43	20	21	29	37	31	25	29	31	37	34.8182	30.6	1.13785	0.255011
ACOT7	86	90	38	39	55	58	56	69	56	85	77	110	105	127	83	106	64.4545	106.2	0.606917	0.00113668		v
TECR	33	34	27	22	26	34	39	11	17	32	35	23	25	31	23	24	28.1818	25.2	1.11833	0.334855
HADHA	86	92	82	86	71	81	88	52	76	91	89	68	61	83	72	71	81.2727	71	1.14469	0.0637679
ECHS1	49	54	34	31	34	32	40	34	30	44	48	58	60	61	53	64	39.0909	59.2	0.660319	1.63984e-05		v
HADH	64	62	31	36	39	36	44	22	26	57	55	38	40	45	37	47	42.9091	41.4	1.03645	0.759145
ACAA2	69	82	53	61	34	16	62	25	35	45	61	45	42	42	52	55	49.3636	47.2	1.04584	0.749668
HADHB	101	89	87	95	89	84	112	77	74	91	110	76	74	91	83	90	91.7273	82.8	1.10782	0.102741
MECR	9	9	5	8	11	11	10	5	9	7	9	17	19	20	14	15	8.45455	17	0.497326	0.00042176		v
HSD17B12	105	105	87	124	119	128	160	89	107	102	119	84	54	69	102	94	113.182	80.6	1.40424	0.0147397
GGH	120	102	26	27	50	102	29	12	20	91	74	20	23	22	20	48	59.3636	26.6	2.23172	0.0256999	v
QDPR	131	193	121	118	177	87	208	198	179	75	193	268	259	444	207	188	152.727	273.2	0.559031	0.0539412
GMDS	9	8	6	7	11	17	13	6	4	15	13	9	11	9	10	17	9.90909	11.2	0.88474	0.5248
PMM1	5	7	3	5	6	7	7	6	3	3	4	11	12	17	7	12	5.09091	11.8	0.431433	0.0110405		v
PMM2	20	12	15	13	19	13	11	6	10	12	16	7	4	4	5	7	13.3636	5.4	2.47475	5.24968e-05	v
GMPPA	14	9	14	14	12	9	11	6	8	8	6	5	10	9	6	7	10.0909	7.4	1.36364	0.0639803
GMPPB	19	23	19	23	19	18	27	12	9	13	14	12	13	16	15	14	17.8182	14	1.27273	0.0509153
TSTA3	19	19	22	19	23	26	20	14	15	22	25	18	20	16	16	21	20.3636	18.2	1.11888	0.17994
GPX7	17	20	7	7	26	21	8	3	3	13	16	2	3	3	3	6	12.8182	3.4	3.77005	0.00242358	v
AGPAT6	343	241	289	306	205	276	334	251	326	297	306	207	260	237	363	336	288.545	280.6	1.02832	0.814519
AGK	32	32	36	29	23	24	36	13	14	30	28	41	35	45	33	41	27	39	0.692308	0.0028592
MGLL	28	25	14	13	17	17	30	25	31	18	40	53	52	51	42	51	23.4545	49.8	0.470975	1.42591e-06		v
GPD2	53	46	32	37	34	30	30	19	19	48	45	43	50	51	37	54	35.7273	47	0.760155	0.030042
MBOAT7	29	29	37	43	25	32	33	16	16	30	34	31	33	46	42	29	29.4545	36.2	0.813661	0.137566
LPGAT1	26	20	15	15	29	20	13	10	14	19	19	18	18	24	17	16	18.1818	18.6	0.977517	0.852273
LYPLA1	29	26	24	28	29	28	19	12	14	32	30	14	17	19	18	27	24.6364	19	1.29665	0.0845178
LPCAT1	28	26	18	18	21	22	22	7	10	20	23	9	8	8	12	13	19.5455	10	1.95455	0.000602215	v
SHMT2	76	112	55	61	300	338	74	33	25	124	90	34	35	28	50	63	117.091	42	2.78788	0.03985	v
PSPH	19	28	17	8	19	21	24	5	8	16	13	5	8	6	15	8	16.1818	8.4	1.92641	0.0146977	v
PHGDH	67	91	19	21	60	48	61	69	68	47	62	66	52	71	59	58	55.7273	61.2	0.910576	0.459176
GRHPR	35	36	41	41	119	150	45	16	35	37	48	57	51	54	37	46	54.8182	49	1.11874	0.657881
PSAT1	65	93	32	21	47	27	82	78	81	41	94	96	56	99	61	126	60.0909	87.6	0.685969	0.114784
GAPDH	1162	840	783	716	690	926	903	664	694	1257	1329	806	795	921	987	1142	905.818	930.2	0.973789	0.804603
ALDH9A1	63	86	45	49	84	90	73	66	58	66	77	86	60	79	59	70	68.8182	70.8	0.972008	0.779938
DLD	82	95	75	74	57	48	113	55	71	94	82	110	130	136	111	121	76.9091	121.6	0.632476	7.4523e-05		v
PDHA1	42	88	39	39	41	51	43	35	41	44	43	98	118	113	76	87	46	98.4	0.46748	0.000785309		v
ADH5	116	116	62	63	79	94	85	61	60	105	105	79	59	73	72	88	86	74.2	1.15903	0.1757
PGK1	330	265	277	322	264	541	254	209	214	321	321	270	264	312	294	311	301.636	290.2	1.03941	0.699651
ALDH1B1	22	30	27	18	30	37	30	25	21	28	37	37	29	39	29	38	27.7273	34.4	0.806025	0.0444365
ALDH2	44	39	53	48	17	10	64	61	61	22	33	76	38	61	74	38	41.0909	57.4	0.715869	0.144278
ALDH3A2	15	19	11	10	16	21	16	11	13	17	18	9	9	10	12	14	15.1818	10.8	1.40572	0.0102455
PFKP	50	46	22	19	52	85	42	47	47	54	98	74	81	91	79	149	51.0909	94.8	0.538934	0.0295521		v
PFKL	45	41	41	57	50	74	62	38	47	36	67	47	44	59	53	66	50.7273	53.8	0.942886	0.588413
ALDOC	36	79	32	42	64	117	139	148	134	45	85	168	189	201	176	147	83.7273	176.2	0.475183	5.47175e-05		v
ALDOA	321	334	325	295	303	410	371	299	326	354	333	484	513	535	408	450	333.727	478	0.698174	0.00133619
PGM2	53	37	43	29	47	86	36	27	37	33	56	35	28	27	35	49	44	34.8	1.26437	0.17295
PGM1	65	69	45	47	59	111	68	48	48	54	69	80	65	81	71	82	62.0909	75.8	0.819141	0.0557699
GPI	118	125	100	103	142	194	120	113	107	131	156	169	181	210	154	215	128.091	185.8	0.689402	0.00369425
PKM2	327	177	326	353	287	344	249	199	182	282	284	139	95	127	168	246	273.636	155	1.7654	0.00518569	v
PKM1	181	184	122	117	97	137	168	249	222	138	163	326	382	477	288	350	161.636	364.6	0.443325	0.00147897		v
LDHB	299	296	172	139	221	206	215	221	216	278	284	263	272	294	251	260	231.545	268	0.863976	0.0549447
LDHA	246	197	276	261	285	404	261	183	170	258	270	193	173	215	255	247	255.545	216.6	1.1798	0.136789
ENO1	478	350	387	366	447	735	390	326	324	488	475	394	393	452	386	479	433.273	420.8	1.02964	0.75969
HYI	6	6	4	4	6	7	5	5	5	6	7	8	7	8	6	9	5.54545	7.6	0.729665	0.010519
HNMT	42	43	44	32	23	23	58	29	30	30	35	25	19	33	35	38	35.3636	30	1.17879	0.280791
PLCD1	16	14	15	19	11	11	43	24	34	17	48	26	20	27	20	41	22.9091	26.8	0.854817	0.491648
ISYNA1	26	19	15	16	38	55	17	7	8	46	34	10	8	11	12	20	25.5455	12.2	2.09389	0.0230079	v
IMPA1	87	83	40	41	58	61	80	99	76	59	83	125	104	145	90	151	69.7273	123	0.566888	0.00627778		v
INPP1	23	28	9	8	13	13	19	23	18	25	26	26	20	27	19	24	18.6364	23.2	0.803292	0.10717
PIP4K2A	18	28	19	19	19	14	40	34	42	12	24	51	28	61	38	24	24.4545	40.4	0.605311	0.0836473
PIP4K2C	17	19	5	4	29	34	8	4	4	16	19	8	6	17	9	11	14.4545	10.2	1.41711	0.267413
PLOD1	19	14	33	32	27	69	18	3	6	19	14	4	5	4	7	9	23.0909	5.8	3.98119	0.00970043	v
GLT25D1	21	18	46	33	37	49	15	4	6	20	23	7	3	4	8	10	24.7273	6.4	3.86364	0.00219044	v
PLOD3	25	22	32	30	25	39	22	11	15	17	23	18	11	12	18	15	23.7273	14.8	1.60319	0.00675414	v
PRDX6	161	157	149	151	151	171	183	204	197	155	185	221	157	195	155	199	169.455	185.4	0.913994	0.303153
FTH1	195	263	364	182	120	223	162	298	205	205	359	520	225	490	210	205	234.182	330	0.709642	0.261292
NAMPT	74	40	189	204	53	55	145	22	38	53	78	33	31	37	52	53	86.4545	41.2	2.09841	0.0411901	v
QPRT	39	33	15	15	10	5	26	28	22	15	19	31	21	37	19	22	20.6364	26	0.793706	0.27004
MTHFD1	58	53	44	33	52	68	39	26	31	42	43	35	26	35	35	40	44.4545	34.2	1.29984	0.0350733
HEXB	84	63	45	42	54	78	35	14	17	57	50	14	15	21	24	35	49	21.8	2.24771	0.00320556	v
GBA	29	24	17	17	35	23	24	11	16	22	18	11	6	14	9	18	21.4545	11.6	1.84953	0.00562458	v
PPA1	108	94	37	21	95	87	45	44	41	99	118	41	44	64	42	80	71.7273	54.2	1.32338	0.195266
PPA2	30	24	24	28	27	27	38	18	19	29	29	18	20	30	22	27	26.6364	23.4	1.13831	0.274662
UQCRC2	72	105	70	93	74	75	70	52	56	93	95	158	152	176	132	140	77.7273	151.6	0.512713	4.91157e-05		v
COX4I1	113	144	84	94	97	93	98	90	89	118	131	169	194	203	178	181	104.636	185	0.565602	1.05014e-06		v
UQCRFS1	71	105	64	93	75	84	49	53	26	112	96	130	167	166	77	140	75.2727	136	0.553476	0.016021		v
UQCRQ	67	91	68	63	62	79	62	51	54	89	86	127	129	150	84	107	70.1818	119.4	0.587787	0.00848732		v
COX7A2	92	110	74	64	75	77	78	59	65	107	115	154	140	167	116	153	83.2727	146	0.570361	0.000333286		v
ATP5B	181	197	144	151	204	187	167	136	137	200	193	309	295	331	265	297	172.455	299.4	0.576	7.67109e-06		v
ATP5E	65	99	52	62	74	92	111	71	49	124	90	108	218	282	109	169	80.8182	177.2	0.456085	0.0425822		v
ATP5C1	87	115	70	81	83	100	82	75	70	113	112	157	168	173	144	141	89.8182	156.6	0.573552	1.38215e-05		v
ATP5O	105	134	85	87	99	95	83	63	81	123	118	169	187	163	158	174	97.5455	170.2	0.573123	4.77554e-07		v
ATP5D	120	114	78	90	109	106	111	72	89	106	127	172	175	234	149	231	102	192.2	0.530697	0.00445542		v
ATP5A1	241	267	195	201	226	228	206	181	180	240	260	338	340	426	325	343	220.455	354.4	0.62205	0.000547087		v
ATP5H	66	75	50	55	62	60	63	46	51	75	80	100	112	129	95	122	62.0909	111.6	0.55637	0.000381712		v
NDUFA6	56	42	41	36	46	54	45	43	35	35	52	109	113	126	76	99	44.0909	104.6	0.421519	0.00130263		v
NDUFA5	42	51	31	36	38	38	39	31	34	45	53	79	83	86	65	77	39.8182	78	0.51049	3.56912e-05		v
NDUFS7	18	24	13	12	19	21	17	15	17	21	21	34	37	45	41	30	18	37.4	0.481283	0.000703047		v
NDUFA4	31	63	31	29	34	38	41	36	32	45	59	96	104	111	74	77	39.9091	92.4	0.431917	0.000692387		v
NDUFV1	40	43	31	31	32	31	35	31	30	35	47	74	70	91	73	74	35.0909	76.4	0.459305	6.80331e-05		v
NDUFV2	57	61	46	42	49	47	50	43	45	55	66	97	103	117	89	108	51	102.8	0.496109	6.40467e-05		v
NDUFB5	27	26	36	24	22	29	46	7	12	27	34	30	33	33	26	40	26.3636	32.4	0.813692	0.150406
NDUFA9	59	68	37	50	54	44	47	37	49	56	72	112	116	129	92	100	52.0909	109.8	0.474416	0.000157197		v
NDUFS2	38	42	27	32	35	33	34	20	27	39	45	70	69	74	55	70	33.8182	67.6	0.500269	3.10374e-05		v
NDUFB10	43	50	48	35	40	40	41	33	40	45	58	91	79	106	76	86	43	87.6	0.490868	0.000406493		v
NDUFB7	25	31	25	23	26	28	30	25	27	41	43	67	67	72	47	64	29.4545	63.4	0.464583	0.00043015		v
NDUFB4	25	35	23	18	20	21	23	21	23	23	34	64	51	66	42	60	24.1818	56.6	0.427241	0.000950391		v
ATP5L	98	101	75	81	102	93	88	64	67	112	115	151	144	179	132	156	90.5455	152.4	0.59413	0.000192889		v
ATP5I	77	101	68	73	69	83	79	51	66	82	104	167	127	198	151	184	77.5455	165.4	0.468836	0.00106746		v
ATP6V0D1	63	101	50	58	36	57	50	20	26	88	75	185	234	233	187	210	56.7273	209.8	0.270387	2.15361e-06		v
ATP6AP1	56	59	23	35	54	50	17	19	30	49	34	21	54	23	27	39	38.7273	32.8	1.18071	0.462881
ATP6V1H	36	40	18	18	27	23	35	38	31	33	45	91	104	99	72	78	31.2727	88.8	0.35217	0.00018596		v
ATP6V1C1	38	55	41	42	43	43	41	42	37	50	48	95	95	109	82	87	43.6364	93.6	0.4662	0.000145565		v
ATP6V1F	17	28	10	11	18	14	21	19	16	15	28	57	42	57	35	51	17.9091	48.4	0.370023	0.000939205		v
ATP6V1D	34	36	17	21	27	26	25	33	27	38	37	68	78	93	55	75	29.1818	73.8	0.395418	0.00111844		v
ATP6V1G1	21	23	10	10	15	20	11	7	10	21	17	9	11	10	11	17	15	11.6	1.2931	0.14712
ATP6V1A	106	138	91	75	97	116	111	117	101	104	148	199	236	238	169	226	109.455	213.6	0.512428	0.000415599		v
ATP6V1B2	94	106	75	94	84	114	113	109	107	111	128	234	247	239	186	243	103.182	229.8	0.449007	8.67473e-05		v
ATP6V1E1	80	111	70	44	60	62	53	77	63	71	91	218	213	237	164	151	71.0909	196.6	0.361602	0.000866229		v
PANK4	14	22	6	8	11	18	9	7	7	13	13	12	13	14	11	15	11.6364	13	0.895105	0.429177
COASY	14	18	10	18	12	23	23	15	13	14	15	16	17	21	21	17	15.9091	18.4	0.864625	0.158467
AKR1B1	97	91	68	76	89	74	109	55	55	86	110	88	72	97	66	95	82.7273	83.6	0.989561	0.919815
SORD	21	24	13	14	19	15	19	16	20	16	15	13	17	18	17	20	17.4545	17	1.02674	0.772383
UGP2	86	80	74	71	104	111	63	33	37	106	110	58	52	66	45	75	79.5455	59.2	1.34367	0.0575687
CRYL1	39	40	30	27	39	42	50	66	45	25	50	70	38	58	44	39	41.1818	49.8	0.826944	0.267256
DCXR	29	40	25	22	43	39	26	29	22	62	45	49	44	44	34	38	34.7273	41.8	0.830796	0.142548
DERA	16	16	22	16	21	21	15	11	10	17	15	11	13	10	10	9	16.3636	10.6	1.54374	0.000765272	v
PGD	157	161	107	110	148	141	115	81	104	113	118	81	93	88	88	100	123.182	90	1.36869	0.00141254
G6PD	35	31	27	30	29	35	30	18	22	47	38	27	22	26	24	33	31.0909	26.4	1.17769	0.141184
TKT	152	135	91	84	117	107	140	123	117	129	135	126	129	149	132	145	120.909	136.2	0.887732	0.0680907
TALDO1	100	108	103	88	129	127	141	103	113	122	126	112	78	124	86	92	114.545	98.4	1.16408	0.144251
PGLS	79	75	52	50	50	47	66	40	34	50	53	39	32	37	47	55	54.1818	42	1.29004	0.0584195
PRPS1	37	33	13	25	25	22	28	26	25	22	38	23	30	30	26	32	26.7273	28.2	0.947776	0.595316
PRPS2	23	20	14	8	19	28	11	7	7	17	17	11	9	12	10	15	15.5455	11.4	1.36364	0.0957522
BLVRA	34	25	18	20	23	34	27	22	18	26	27	24	21	26	24	27	24.9091	24.4	1.02086	0.799063
HMOX2	24	30	23	18	26	24	35	29	27	30	33	40	43	46	41	37	27.1818	41.4	0.656566	2.83011e-05		v
HMOX1	10	7	27	22	9	9	16	6	7	9	14	5	5	5	4	7	12.3636	5.2	2.37762	0.00581487	v
HSD17B4	49	43	42	36	48	55	43	27	28	37	45	35	28	27	40	26	41.1818	31.2	1.31993	0.0221284
SCP2	11	13	9	15	12	13	15	7	8	15	15	10	13	11	15	17	12.0909	13.2	0.915978	0.498265
NUDT9	6	8	8	7	4	5	10	5	6	10	10	8	5	8	6	6	7.18182	6.6	1.08815	0.525571
NUDT5	48	63	27	19	46	43	31	31	29	41	48	27	21	31	21	30	38.7273	26	1.48951	0.0111912
AK3	24	16	27	18	15	18	32	29	15	47	55	37	39	56	26	56	26.9091	42.8	0.628717	0.055159
ADSS	26	31	13	12	25	26	19	16	17	18	19	26	24	24	15	16	20.1818	21	0.961039	0.785056
ADSL	13	14	12	15	16	14	13	9	8	12	11	10	11	6	7	8	12.4545	8.4	1.48268	0.00733207
HPRT1	76	68	45	38	39	61	46	57	62	67	69	135	139	132	107	111	57.0909	124.8	0.457459	4.67208e-05		v
AMPD3	9	5	15	16	16	4	13	13	12	9	16	17	10	13	8	9	11.6364	11.4	1.02073	0.912426
AK2	42	39	59	49	53	48	46	16	22	31	36	19	16	28	26	25	40.0909	22.8	1.75837	0.00197567	v
AK1	86	99	42	46	99	119	80	87	81	85	126	122	100	113	85	127	86.3636	109.4	0.78943	0.05669
GUK1	13	27	9	10	14	22	15	9	12	16	13	14	18	12	10	17	14.5455	14.2	1.02433	0.880037
PAICS	100	138	56	53	60	62	77	48	41	102	118	66	43	62	69	79	77.7273	63.8	1.2183	0.238323
ATIC	41	38	24	22	35	30	29	20	25	47	36	27	24	28	27	26	31.5455	26.4	1.1949	0.0796847
NUDT2	10	13	11	12	28	31	15	12	10	15	15	17	13	21	14	15	15.6364	16	0.977273	0.88965
ITPA	58	36	25	26	50	55	40	17	23	34	27	29	23	21	28	25	35.5455	25.2	1.41053	0.0365012
RRM1	46	57	16	13	47	44	15	4	9	34	29	4	3	5	9	14	28.5455	7	4.07792	0.00292995	v
RRM2B	18	15	15	14	17	26	12	8	9	15	19	9	8	10	13	9	15.2727	9.8	1.55844	0.00671177	v
NME1	496	674	105	63	114	112	94	54	45	338	250	93	66	83	74	149	213.182	93	2.29228	0.0884638
NT5E	6	8	34	40	7	8	8	7	7	6	5	7	11	11	10	9	12.3636	9.6	1.28788	0.480343
PNP	29	25	39	42	34	33	25	8	31	29	22	15	31	11	23	20	28.8182	20	1.44091	0.0753519
NT5C2	18	18	9	9	16	19	14	11	10	21	24	16	12	12	12	17	15.3636	13.8	1.11331	0.426699
NT5C3	19	20	27	20	11	9	19	7	9	19	15	7	8	10	9	8	15.9091	8.4	1.89394	0.00243728	v
POLR2L	17	22	11	9	20	15	16	4	8	23	22	8	5	10	9	20	15.1818	10.4	1.45979	0.169624
POLR2E	10	13	8	6	12	14	9	1	4	14	12	4	3	6	5	6	9.36364	4.8	1.95076	0.00653031	v
POLR2F	37	41	15	18	34	36	26	12	13	34	37	15	12	10	14	26	27.5455	15.4	1.78867	0.0150935	v
PAPSS2	14	11	22	15	8	8	8	3	5	12	10	4	7	7	5	9	10.5455	6.4	1.64773	0.0373362	v
UMPS	30	29	22	14	31	39	19	8	14	25	23	12	8	7	11	15	23.0909	10.6	2.17839	0.00121357	v
DTYMK	49	54	19	18	33	31	21	11	9	48	37	9	8	13	14	18	30	12.4	2.41935	0.00437862	v
DUT	77	88	17	11	60	34	17	15	12	30	32	24	21	24	21	29	35.7273	23.8	1.50115	0.180501
CTPS2	16	13	9	13	11	21	13	8	8	12	9	8	6	5	11	13	12.0909	8.6	1.40592	0.100201
CMPK1	162	174	153	171	161	136	207	138	130	152	185	160	178	180	147	194	160.818	171.8	0.936078	0.330941
TXNRD1	41	45	25	23	30	29	30	19	19	45	44	21	23	24	23	35	31.8182	25.2	1.26263	0.119049
TXNRD2	17	21	22	22	24	20	22	9	12	27	18	24	24	28	21	23	19.4545	24	0.810606	0.0350143
GLO1	57	86	40	46	53	62	36	41	54	52	42	43	59	79	42	85	51.7273	61.6	0.839728	0.355745
ME2	41	39	34	38	21	22	37	13	18	40	31	18	18	22	18	32	30.3636	21.6	1.40572	0.0513342
ME1	33	30	18	15	27	42	23	28	25	27	43	47	48	68	30	41	28.2727	46.8	0.604118	0.0362528		v
RDH11	100	140	113	118	130	127	127	114	103	266	152	111	80	132	123	224	135.455	134	1.01085	0.959845
BLVRB	122	96	114	220	142	143	95	183	217	83	53	91	190	70	103	54	133.455	101.6	1.31353	0.300351
SGPL1	21	34	20	16	28	47	12	10	5	20	20	4	4	8	8	14	21.1818	7.6	2.78708	0.00441071	v
PYGL	24	17	39	41	18	35	30	10	11	25	21	7	11	9	14	19	24.6364	12	2.05303	0.00524365	v
PYGB	68	63	39	36	41	73	49	37	34	38	50	93	63	94	53	63	48	73.2	0.655738	0.0371553		v
GYS1	15	12	14	21	24	48	20	10	14	18	23	11	9	12	19	17	19.9091	13.6	1.4639	0.106025
AGL	6	7	5	5	4	3	5	6	5	6	6	10	9	12	6	10	5.27273	9.4	0.560928	0.0106558		v
LIPA	57	37	23	15	26	26	39	35	37	27	40	25	22	32	19	23	32.9091	24.2	1.35988	0.0479548
NSDHL	34	29	22	21	25	21	20	16	13	23	25	28	14	19	23	17	22.6364	20.2	1.12061	0.438231
COMT	99	81	89	89	81	96	99	61	48	86	87	51	38	67	62	65	83.2727	56.6	1.47125	0.00399128
MPST	30	32	21	26	36	37	25	38	28	24	27	23	23	23	25	26	29.4545	24	1.22727	0.0108491
TST	13	17	18	21	22	18	23	18	19	12	16	20	17	30	25	13	17.9091	21	0.852814	0.372564
BPNT1	51	54	20	20	48	52	33	23	23	35	30	35	29	32	21	28	35.3636	29	1.21944	0.198707
BDH2	31	20	11	19	16	14	60	34	31	32	44	36	31	43	39	54	28.3636	40.6	0.698612	0.0578022
HMGCL	17	11	29	28	16	16	27	9	9	12	17	8	12	11	18	14	17.3636	12.6	1.37807	0.110674
HMGCS1	31	48	6	7	21	10	14	12	13	34	17	15	17	20	23	15	19.3636	18	1.07576	0.753455
GGT5	11	8	22	17	11	13	29	8	10	17	19	4	10	9	13	17	15	10.6	1.41509	0.16179
IDI1	34	54	8	12	23	21	29	12	8	43	39	33	21	26	16	33	25.7273	25.8	0.997181	0.990058
FDPS	13	25	18	13	51	55	28	29	30	57	45	17	30	43	28	41	33.0909	31.8	1.04059	0.853194
PMVK	39	35	23	16	43	34	24	20	18	54	44	33	27	37	27	38	31.8182	32.4	0.982043	0.897484
NFS1	9	10	8	8	6	9	8	5	11	9	12	10	15	24	13	17	8.63636	15.8	0.546605	0.0359808		v
CAT	76	53	81	118	95	103	49	120	132	53	30	51	108	21	58	27	82.7273	53	1.56089	0.147786
FAH	23	17	31	27	18	17	21	12	18	32	31	22	26	22	16	28	22.4545	22.8	0.984848	0.907738
MIF	626	538	440	465	580	775	557	233	356	576	566	516	452	536	505	608	519.273	523.4	0.992114	0.935496
HSD17B10	87	79	62	56	61	56	78	32	37	109	90	35	41	50	64	81	67.9091	54.2	1.25294	0.235619
MUT	9	13	7	11	8	14	11	6	7	11	15	16	12	14	10	14	10.1818	13.2	0.77135	0.0511573
IVD	55	43	57	51	65	57	64	38	40	32	57	51	48	56	44	63	50.8182	52.4	0.969813	0.740905
BCAT1	118	76	61	54	36	68	30	17	15	38	43	16	14	19	20	25	50.5455	18.8	2.68859	0.00542476	v
PHPT1	71	77	39	35	95	153	51	23	30	50	41	26	22	35	34	32	60.4545	29.8	2.02868	0.0231565	v
ACT	583	510	548	534	502	639	533	265	304	629	630	376	360	457	474	516	516.091	436.6	1.18207	0.120256
HSP90	346	346	256	230	316	350	281	200	173	325	360	217	256	274	230	278	289.364	251	1.15284	0.120275
TUBA	1139	1187	634	696	1068	1218	1057	1038	1487	1020	1411	1518	1241	1799	1426	1473	1086.82	1491.4	0.728723	0.00681612
TUBB	886	832	453	576	829	907	791	721	689	916	808	857	808	977	791	962	764.364	879	0.869583	0.0715242
ACTN1	195	100	252	209	108	173	223	63	59	156	189	190	215	266	210	224	157	221	0.710407	0.0161145
ACTN2	18	21	6	4	16	13	7	3	4	13	18	81	93	104	74	88	11.1818	88	0.127066	2.39073e-05		v
IFT20	7	7	10	7	9	9	9	7	6	9	8	8	5	5	5	7	8	6	1.33333	0.0300232
RND2	5	5	2	3	6	7	10	8	10	4	6	7	4	4	6	4	6	5	1.2	0.339418
RND3	12	9	7	7	6	10	5	3	4	9	8	6	5	3	4	6	7.27273	4.8	1.51515	0.026824	v
