# Supplementary material for: Metabolic remodeling of pyrimidine synthesis pathway and serine synthesis pathway in human glioblastoma
Source: Sci Rep. 2022 Sep 29;12:16277. doi: 10.1038/s41598-022-20613-w (PMC9522918; doi:10.1038/s41598-022-20613-w)
Supplement: Supplementary file 2 — Supplementary Table S2. [file 41598_2022_20613_MOESM2_ESM.xlsx]

## Sheet: upregulated pathways
Supplementary table S2. The results of pathway enrichment analysis with IMPaLA in the positive and negative glioblastoma tissues.
pathway_name	pathway_source	num_overlapping_genes	overlapping_genes	num_all_pathway_genes	P_genes	Q_genes
Metabolism	Reactome	19	RRM1;HEXB;AK2;PAPSS2;GBA;SHMT2;PYGL;BCAT1;UMPS;SGPL1;LPCAT1;DTYMK;RRM2B;ISYNA1;NAMPT;HMOX1;PSPH;AGPS;DERA	1952 (1954)	5.18e-10	2.42e-06
superpathway of pyrimidine deoxyribonucleotides <i>de novo</i> biosynthesis	HumanCyc	4	RRM1;DTYMK;RRM2B;UMPS	22 (22)	1.25e-07	0.000292
Interconversion of nucleotide di- and triphosphates	Reactome	4	RRM1;DTYMK;RRM2B;AK2	32 (32)	6.04e-07	0.000942
Pyrimidine metabolism	Wikipathways	5	RRM1;UMPS;POLR2E;RRM2B;DTYMK	84 (84)	8.94e-07	0.00105
Metabolism of nucleotides	Reactome	5	RRM1;DTYMK;UMPS;AK2;RRM2B	102 (102)	2.35e-06	0.0022
pyrimidine deoxyribonucleotides biosynthesis from CTP	HumanCyc	3	RRM1;DTYMK;RRM2B	16 (16)	4.97e-06	0.00332
pyrimidine deoxyribonucleotides <i>de novo</i> biosynthesis	HumanCyc	3	RRM1;DTYMK;RRM2B	16 (16)	4.97e-06	0.00332
Pyrimidine metabolism - Homo sapiens (human)	KEGG	4	RRM1;UMPS;RRM2B;DTYMK	57 (57)	6.39e-06	0.00374
Fluoropyrimidine Activity	Wikipathways	3	RRM1;GGH;UMPS	34 (34)	5.17e-05	0.0269
serine and glycine biosynthesis	HumanCyc	2	SHMT2;PSPH	7 (7)	9.39e-05	0.0439
Amino sugar and nucleotide sugar metabolism - Homo sapiens (human)	KEGG	3	HEXB;PMM2;PGM3	48 (48)	0.000147	0.0622
Purine metabolism - Homo sapiens (human)	KEGG	4	RRM1;RRM2B;AK2;PAPSS2	129 (130)	0.00016	0.0622
Pyrimidine nucleotides nucleosides metabolism	INOH	3	RRM1;DTYMK;UMPS	51 (51)	0.000176	0.0622
One-carbon metabolism and related pathways	Wikipathways	3	SHMT2;BCAT1;GPX7	52 (52)	0.000186	0.0622
Glutathione metabolism - Homo sapiens (human)	KEGG	3	RRM1;GPX7;RRM2B	57 (57)	0.000245	0.0722
superpathway of purine nucleotide salvage	HumanCyc	3	RRM1;AK2;RRM2B	59 (59)	0.000271	0.0722
purine nucleotides <i>de novo</i> biosynthesis	HumanCyc	3	RRM1;AK2;RRM2B	59 (59)	0.000271	0.0722
guanosine deoxyribonucleotides <i>de novo</i> biosynthesis	HumanCyc	2	RRM1;RRM2B	12 (12)	0.000293	0.0722
adenosine deoxyribonucleotides <i>de novo</i> biosynthesis	HumanCyc	2	RRM1;RRM2B	12 (12)	0.000293	0.0722
Gemcitabine Metabolism Pathway	SMPDB	2	RRM1;RRM2B	13 (13)	0.000346	0.0771
Gemcitabine Action Pathway	SMPDB	2	RRM1;RRM2B	13 (13)	0.000346	0.0771
guanosine nucleotides <i>de novo</i> biosynthesis	HumanCyc	2	RRM1;RRM2B	16 (16)	0.00053	0.113
Drug metabolism - other enzymes - Homo sapiens (human)	KEGG	3	RRM1;UMPS;RRM2B	80 (80)	0.000665	0.121
RNA Polymerase III Chain Elongation	Reactome	2	POLR2E;POLR2F	18 (18)	0.000674	0.121
Other glycan degradation - Homo sapiens (human)	KEGG	2	HEXB;GBA	18 (18)	0.000674	0.121
RNA Polymerase III Transcription Termination	Reactome	2	POLR2E;POLR2F	18 (18)	0.000674	0.121
Nucleotide metabolism	Wikipathways	2	RRM1;RRM2B	19 (19)	0.000752	0.13
Sphingolipid metabolism	Reactome	3	HEXB;GBA;SGPL1	87 (87)	0.000849	0.139
Sphingolipid Metabolism	SMPDB	2	GBA;SGPL1	22 (22)	0.00101	0.139
Gaucher Disease	SMPDB	2	GBA;SGPL1	22 (22)	0.00101	0.139
Globoid Cell Leukodystrophy	SMPDB	2	GBA;SGPL1	22 (22)	0.00101	0.139
Metachromatic Leukodystrophy (MLD)	SMPDB	2	GBA;SGPL1	22 (22)	0.00101	0.139
Fabry disease	SMPDB	2	GBA;SGPL1	22 (22)	0.00101	0.139
Krabbe disease	SMPDB	2	GBA;SGPL1	22 (22)	0.00101	0.139
Abortive elongation of HIV-1 transcript in the absence of Tat	Reactome	2	POLR2E;POLR2F	23 (23)	0.00111	0.147
Purine metabolism	EHMN	4	RRM2B;POLR2E;POLR2F;AK2	222 (222)	0.00125	0.147
RNA Pol II CTD phosphorylation and interaction with CE	Reactome	2	POLR2E;POLR2F	27 (27)	0.00153	0.147
RNA Pol II CTD phosphorylation and interaction with CE during HIV infection	Reactome	2	POLR2E;POLR2F	27 (27)	0.00153	0.147
Non Ketotic Hyperglycinemia	SMPDB	2	SHMT2;PSPH	27 (27)	0.00153	0.147
FGFR2 alternative splicing	Reactome	2	POLR2E;POLR2F	27 (27)	0.00153	0.147
Glycine and Serine Metabolism	SMPDB	2	SHMT2;PSPH	27 (27)	0.00153	0.147
3-Phosphoglycerate dehydrogenase deficiency	SMPDB	2	SHMT2;PSPH	27 (27)	0.00153	0.147
RNA Polymerase III Transcription Initiation From Type 2 Promoter	Reactome	2	POLR2E;POLR2F	27 (27)	0.00153	0.147
Dimethylglycine Dehydrogenase Deficiency	SMPDB	2	SHMT2;PSPH	27 (27)	0.00153	0.147
Hyperglycinemia_ non-ketotic	SMPDB	2	SHMT2;PSPH	27 (27)	0.00153	0.147
Dimethylglycine Dehydrogenase Deficiency	SMPDB	2	SHMT2;PSPH	27 (27)	0.00153	0.147
Sarcosinemia	SMPDB	2	SHMT2;PSPH	27 (27)	0.00153	0.147
Dihydropyrimidine Dehydrogenase Deficiency (DHPD)	SMPDB	2	SHMT2;PSPH	27 (27)	0.00153	0.147
Purine nucleotides nucleosides metabolism	INOH	3	RRM1;PAPSS2;AK2	107 (107)	0.00154	0.147
RNA Polymerase III Transcription Initiation From Type 1 Promoter	Reactome	2	POLR2E;POLR2F	28 (28)	0.00164	0.148
RNA Polymerase III Transcription Initiation From Type 3 Promoter	Reactome	2	POLR2E;POLR2F	28 (28)	0.00164	0.148
Sphingolipid pathway	Wikipathways	2	GBA;SGPL1	28 (28)	0.00164	0.148
mRNA Capping	Reactome	2	POLR2E;POLR2F	29 (29)	0.00176	0.156
RNA Polymerase I Promoter Escape	Reactome	2	POLR2E;POLR2F	30 (30)	0.00189	0.163
Trans-sulfuration and one-carbon metabolism	Wikipathways	2	SHMT2;PSPH	31 (31)	0.00201	0.165
RNA Polymerase I Transcription Termination	Reactome	2	POLR2E;POLR2F	31 (31)	0.00201	0.165
RNA polymerase - Homo sapiens (human)	KEGG	2	POLR2E;POLR2F	31 (31)	0.00201	0.165
RNA Polymerase I Transcription Initiation	Reactome	2	POLR2E;POLR2F	32 (32)	0.00214	0.171
glutamate removal from folates	HumanCyc	1	GGH	1 (1)	0.00216	0.171
RNA Polymerase I Promoter Clearance	Reactome	2	POLR2E;POLR2F	33 (33)	0.00228	0.172
Formation of the HIV-1 Early Elongation Complex	Reactome	2	POLR2E;POLR2F	33 (33)	0.00228	0.172
Formation of the Early Elongation Complex	Reactome	2	POLR2E;POLR2F	33 (33)	0.00228	0.172
Tat-mediated HIV elongation arrest and recovery	Reactome	2	POLR2E;POLR2F	35 (35)	0.00256	0.184
Pausing and recovery of Tat-mediated HIV elongation	Reactome	2	POLR2E;POLR2F	35 (35)	0.00256	0.184
RNA Polymerase I Transcription	Reactome	2	POLR2E;POLR2F	35 (35)	0.00256	0.184
RNA Polymerase III Abortive And Retractive Initiation	Reactome	2	POLR2E;POLR2F	36 (36)	0.00271	0.186
RNA Polymerase III Transcription	Reactome	2	POLR2E;POLR2F	36 (36)	0.00271	0.186
RNA Polymerase III Transcription Initiation	Reactome	2	POLR2E;POLR2F	36 (36)	0.00271	0.186
HIV elongation arrest and recovery	Reactome	2	POLR2E;POLR2F	37 (37)	0.00286	0.191
Pausing and recovery of HIV elongation	Reactome	2	POLR2E;POLR2F	37 (37)	0.00286	0.191
Pyrimidine metabolism	EHMN	3	POLR2E;POLR2F;RRM2B	135 (135)	0.003	0.197
Metabolism of carbohydrates	Reactome	4	PAPSS2;HEXB;PYGL;DERA	284 (285)	0.00306	0.199
Glycine_ serine and threonine metabolism - Homo sapiens (human)	KEGG	2	SHMT2;PSPH	40 (40)	0.00334	0.211
Glycine Serine metabolism	INOH	2	SHMT2;PSPH	40 (40)	0.00334	0.211
Eukaryotic Transcription Initiation	Wikipathways	2	POLR2E;POLR2F	41 (41)	0.0035	0.216
Neutrophil degranulation	Reactome	5	LPCAT1;GGH;HEXB;PYGL;DERA	486 (487)	0.00351	0.216
Metabolic reprogramming in colon cancer	Wikipathways	2	SHMT2;PSPH	42 (42)	0.00367	0.223
UMP biosynthesis	HumanCyc	1	UMPS	2 (2)	0.00431	0.238
glycine/serine biosynthesis	HumanCyc	1	SHMT2	2 (2)	0.00431	0.238
sulfate activation for sulfonation	HumanCyc	1	PAPSS2	2 (2)	0.00431	0.238
Glycosphingolipid metabolism	Reactome	2	HEXB;GBA	46 (46)	0.00439	0.238
RNA Polymerase II Promoter Escape	Reactome	2	POLR2E;POLR2F	46 (46)	0.00439	0.238
HIV Transcription Initiation	Reactome	2	POLR2E;POLR2F	47 (47)	0.00458	0.238
RNA Polymerase II Transcription Initiation	Reactome	2	POLR2E;POLR2F	47 (47)	0.00458	0.238
RNA Polymerase II Transcription Initiation And Promoter Clearance	Reactome	2	POLR2E;POLR2F	47 (47)	0.00458	0.238
RNA Polymerase II HIV Promoter Escape	Reactome	2	POLR2E;POLR2F	47 (47)	0.00458	0.238
Formation of HIV-1 elongation complex containing HIV-1 Tat	Reactome	2	POLR2E;POLR2F	47 (47)	0.00458	0.238
Tat-mediated elongation of the HIV-1 transcript	Reactome	2	POLR2E;POLR2F	47 (47)	0.00458	0.238
HIV Transcription Elongation	Reactome	2	POLR2E;POLR2F	47 (47)	0.00458	0.238
RNA Polymerase II Transcription Pre-Initiation And Promoter Opening	Reactome	2	POLR2E;POLR2F	47 (47)	0.00458	0.238
Formation of HIV elongation complex in the absence of HIV Tat	Reactome	2	POLR2E;POLR2F	49 (49)	0.00497	0.25
Sphingolipid metabolism - Homo sapiens (human)	KEGG	2	GBA;SGPL1	49 (49)	0.00497	0.25
Ether lipid metabolism - Homo sapiens (human)	KEGG	2	LPCAT1;AGPS	49 (49)	0.00497	0.25
mRNA Splicing - Minor Pathway	Reactome	2	POLR2E;POLR2F	52 (52)	0.00558	0.278
Formation of TC-NER Pre-Incision Complex	Reactome	2	POLR2E;POLR2F	55 (55)	0.00622	0.307
Plasmalogen biosynthesis	Reactome	1	AGPS	3 (3)	0.00646	0.309
Pyrimidine biosynthesis	Reactome	1	UMPS	3 (3)	0.00646	0.309
Glycine Metabolism	Wikipathways	1	SHMT2	3 (3)	0.00646	0.309
Formation of RNA Pol II elongation complex	Reactome	2	POLR2E;POLR2F	62 (62)	0.00785	0.368
RNA Polymerase II Transcription Elongation	Reactome	2	POLR2E;POLR2F	62 (62)	0.00785	0.368
Lysine degradation - Homo sapiens (human)	KEGG	2	PLOD3;PLOD1	63 (63)	0.0081	0.368
Cytosolic DNA-sensing pathway - Homo sapiens (human)	KEGG	2	POLR2E;POLR2F	63 (63)	0.0081	0.368
Synthesis of substrates in N-glycan biosythesis	Reactome	2	PMM2;PGM3	63 (63)	0.0081	0.368
<i>myo</i>-inositol <i>de novo</i> biosynthesis	HumanCyc	1	ISYNA1	4 (4)	0.00861	0.37
Metabolism of ingested H2SeO4 and H2SeO3 into H2Se	Reactome	1	PAPSS2	4 (4)	0.00861	0.37
NAD salvage	HumanCyc	1	NAMPT	4 (4)	0.00861	0.37
Valine_ leucine and isoleucine biosynthesis - Homo sapiens (human)	KEGG	1	BCAT1	4 (4)	0.00861	0.37
heme degradation	HumanCyc	1	HMOX1	4 (4)	0.00861	0.37
serine biosynthesis (phosphorylated route)	HumanCyc	1	PSPH	4 (4)	0.00861	0.37
Gap-filling DNA repair synthesis and ligation in TC-NER	Reactome	2	POLR2E;POLR2F	66 (66)	0.00886	0.374
TP53 Regulates Transcription of DNA Repair Genes	Reactome	2	POLR2E;POLR2F	66 (66)	0.00886	0.374
Dual incision in TC-NER	Reactome	2	POLR2E;POLR2F	67 (67)	0.00912	0.378
Collagen biosynthesis and modifying enzymes	Reactome	2	PLOD3;PLOD1	67 (67)	0.00912	0.378
Glycosphingolipid metabolism	EHMN	2	GBA;SGPL1	69 (69)	0.00965	0.396
Keratan sulfate degradation	Reactome	1	HEXB	5 (5)	0.0107	0.406
glycine betaine degradation	HumanCyc	1	SHMT2	5 (5)	0.0107	0.406
dTMP <i>de novo</i> biosynthesis (mitochondrial)	HumanCyc	1	SHMT2	5 (5)	0.0107	0.406
folate polyglutamylation	HumanCyc	1	SHMT2	5 (5)	0.0107	0.406
Tenofovir Metabolism Pathway	SMPDB	1	AK2	5 (5)	0.0107	0.406
UDP-<i>N</i>-acetyl-D-glucosamine biosynthesis II	HumanCyc	1	PGM3	5 (5)	0.0107	0.406
Synthesis of GDP-mannose	Reactome	1	PMM2	5 (5)	0.0107	0.406
Adefovir Dipivoxil Metabolism Pathway	SMPDB	1	AK2	5 (5)	0.0107	0.406
Plasmalogen Synthesis	SMPDB	1	AGPS	5 (5)	0.0107	0.406
Cytosolic DNA-sensing pathway	Wikipathways	2	POLR2E;POLR2F	73 (73)	0.0108	0.406
Transcription of the HIV genome	Reactome	2	POLR2E;POLR2F	74 (74)	0.011	0.41
Signaling by FGFR2	Reactome	2	POLR2E;POLR2F	74 (74)	0.011	0.41
Metabolism of lipids	Reactome	5	LPCAT1;HEXB;AGPS;GBA;SGPL1	645 (646)	0.0114	0.422
RNA polymerase II transcribes snRNA genes	Reactome	2	POLR2E;POLR2F	77 (77)	0.0119	0.432
Biosynthesis of the N-glycan precursor (dolichol lipid-linked oligosaccharide_ LLO) and transfer to a nascent protein	Reactome	2	PMM2;PGM3	77 (77)	0.0119	0.432
Transcription-Coupled Nucleotide Excision Repair (TC-NER)	Reactome	2	POLR2E;POLR2F	79 (79)	0.0125	0.45
Transport and synthesis of PAPS	Reactome	1	PAPSS2	6 (6)	0.0129	0.453
GDP-mannose biosynthesis	HumanCyc	1	PMM2	6 (6)	0.0129	0.453
2_-deoxy-&alpha;-D-ribose 1-phosphate degradation	HumanCyc	1	DERA	6 (6)	0.0129	0.453
RNA Polymerase II Pre-transcription Events	Reactome	2	POLR2E;POLR2F	85 (85)	0.0144	0.492
Pathways in clear cell renal cell carcinoma	Wikipathways	2	SHMT2;PSPH	86 (86)	0.0147	0.492
CS/DS degradation	Reactome	1	HEXB	7 (7)	0.015	0.492
superpathway of choline degradation to L-serine	HumanCyc	1	SHMT2	7 (7)	0.015	0.492
chondroitin sulfate degradation (metazoa)	HumanCyc	1	HEXB	7 (7)	0.015	0.492
dermatan sulfate degradation (metazoa)	HumanCyc	1	HEXB	7 (7)	0.015	0.492
Sulfate/Sulfite Metabolism	SMPDB	1	PAPSS2	7 (7)	0.015	0.492
Wax and plasmalogen biosynthesis	Reactome	1	AGPS	7 (7)	0.015	0.492
TYSND1 cleaves peroxisomal proteins	Reactome	1	AGPS	7 (7)	0.015	0.492
Sulfite oxidase deficiency	SMPDB	1	PAPSS2	7 (7)	0.015	0.492
Signaling by FGFR	Reactome	2	POLR2E;POLR2F	88 (88)	0.0154	0.499
Collagen formation	Reactome	2	PLOD3;PLOD1	91 (91)	0.0164	0.528
B-WICH complex positively regulates rRNA expression	Reactome	2	POLR2E;POLR2F	93 (94)	0.017	0.546
Synthesis of UDP-N-acetyl-glucosamine	Reactome	1	PGM3	8 (8)	0.0171	0.546
Nucleotide Excision Repair	Reactome	2	POLR2E;POLR2F	97 (97)	0.0185	0.584
Cellular response to chemical stress	Reactome	2	GPX7;HMOX1	99 (99)	0.0192	0.586
Caloric restriction and aging	Wikipathways	1	NAMPT	9 (9)	0.0193	0.586
glycogenolysis	HumanCyc	1	PYGL	9 (9)	0.0193	0.586
UDP-<i>N</i>-acetyl-D-galactosamine biosynthesis II	HumanCyc	1	PGM3	9 (9)	0.0193	0.586
Serine biosynthesis	Reactome	1	PSPH	9 (9)	0.0193	0.586
glutathione redox reactions I	HumanCyc	1	GPX7	9 (9)	0.0193	0.586
Hyaluronan uptake and degradation	Reactome	1	HEXB	10 (10)	0.0214	0.642
Sulfur metabolism - Homo sapiens (human)	KEGG	1	PAPSS2	10 (10)	0.0214	0.642
Positive epigenetic regulation of rRNA expression	Reactome	2	POLR2E;POLR2F	108 (109)	0.0226	0.673
Transcriptional regulation by small RNAs	Reactome	2	POLR2E;POLR2F	110 (111)	0.0234	0.683
NAD metabolism_ sirtuins and aging	Wikipathways	1	NAMPT	11 (11)	0.0235	0.683
folate transformations	HumanCyc	1	SHMT2	11 (11)	0.0235	0.683
superoxide radicals degradation	HumanCyc	1	GPX7	11 (11)	0.0235	0.683
Metabolism of water-soluble vitamins and cofactors	Reactome	2	SHMT2;NAMPT	111 (111)	0.0238	0.686
leucine degradation	HumanCyc	1	BCAT1	12 (12)	0.0256	0.718
Hyaluronan metabolism	Reactome	1	HEXB	12 (12)	0.0256	0.718
pyrimidine deoxyribonucleotide phosphorylation	HumanCyc	1	DTYMK	12 (12)	0.0256	0.718
isoleucine degradation	HumanCyc	1	BCAT1	12 (12)	0.0256	0.718
Nicotinamide salvaging	Reactome	1	NAMPT	12 (12)	0.0256	0.718
Glycosaminoglycan metabolism	Reactome	2	HEXB;PAPSS2	119 (119)	0.027	0.729
Huntington disease - Homo sapiens (human)	KEGG	3	POLR2E;POLR2F;GPX7	306 (306)	0.0276	0.729
IL-10 Anti-inflammatory Signaling Pathway	Wikipathways	1	HMOX1	13 (13)	0.0277	0.729
valine degradation	HumanCyc	1	BCAT1	13 (13)	0.0277	0.729
Methylenetetrahydrofolate Reductase Deficiency (MTHFRD)	SMPDB	1	GGH	13 (13)	0.0277	0.729
il-10 anti-inflammatory signaling pathway	BioCarta	1	HMOX1	13 (13)	0.0277	0.729
Folate malabsorption_ hereditary	SMPDB	1	GGH	13 (13)	0.0277	0.729
Methotrexate Action Pathway	SMPDB	1	GGH	13 (13)	0.0277	0.729
BMAL1:CLOCK_NPAS2 activates circadian gene expression	Reactome	1	NAMPT	13 (13)	0.0277	0.729
Folate Metabolism	SMPDB	1	GGH	13 (13)	0.0277	0.729
sarcosine oncometabolite pathway	SMPDB	1	SHMT2	13 (13)	0.0277	0.729
Kennedy pathway from sphingolipids	Wikipathways	1	SGPL1	14 (14)	0.0298	0.75
Synthesis of IP2_ IP_ and Ins in the cytosol	Reactome	1	ISYNA1	14 (14)	0.0298	0.75
Glucose-6-phosphate dehydrogenase deficiency	SMPDB	1	DERA	14 (14)	0.0298	0.75
Pentose Phosphate Pathway	SMPDB	1	DERA	14 (14)	0.0298	0.75
Nicotinate and Nicotinamide Metabolism	SMPDB	1	NAMPT	14 (14)	0.0298	0.75
Inositol Phosphate Metabolism	SMPDB	1	ISYNA1	14 (14)	0.0298	0.75
Ribose-5-phosphate isomerase deficiency	SMPDB	1	DERA	14 (14)	0.0298	0.75
Transaldolase deficiency	SMPDB	1	DERA	14 (14)	0.0298	0.75
Lysosome - Homo sapiens (human)	KEGG	2	HEXB;GBA	128 (128)	0.0309	0.751
Phytochemical activity on NRF2 transcriptional activation	Wikipathways	1	HMOX1	15 (15)	0.0319	0.751
Pentose phosphate pathway	Reactome	1	DERA	15 (15)	0.0319	0.751
superpathway of pyrimidine ribonucleotides <i>de novo</i> biosynthesis	HumanCyc	1	UMPS	15 (15)	0.0319	0.751
Glycosphingolipid biosynthesis - ganglio series - Homo sapiens (human)	KEGG	1	HEXB	15 (15)	0.0319	0.751
Porphyria Variegata (PV)	SMPDB	1	HMOX1	15 (15)	0.0319	0.751
Thiamine metabolism - Homo sapiens (human)	KEGG	1	AK2	15 (16)	0.0319	0.751
Nucleobase biosynthesis	Reactome	1	UMPS	15 (15)	0.0319	0.751
Glycosphingolipid biosynthesis - globo and isoglobo series - Homo sapiens (human)	KEGG	1	HEXB	15 (15)	0.0319	0.751
Hereditary Coproporphyria (HCP)	SMPDB	1	HMOX1	15 (15)	0.0319	0.751
Congenital Erythropoietic Porphyria (CEP) or Gunther Disease	SMPDB	1	HMOX1	15 (15)	0.0319	0.751
Acute Intermittent Porphyria	SMPDB	1	HMOX1	15 (15)	0.0319	0.751
Porphyrin Metabolism	SMPDB	1	HMOX1	15 (15)	0.0319	0.751
NAD+ metabolism	Wikipathways	1	NAMPT	16 (16)	0.034	0.767
Metabolism of amino acids and derivatives	Reactome	3	BCAT1;PSPH;PAPSS2	339 (339)	0.0359	0.767
Epigenetic regulation of gene expression	Reactome	2	POLR2E;POLR2F	139 (140)	0.036	0.767
Gene Silencing by RNA	Reactome	2	POLR2E;POLR2F	139 (140)	0.036	0.767
Glycosaminoglycan degradation	Wikipathways	1	HEXB	17 (17)	0.0361	0.767
Sulfation Biotransformation Reaction	Wikipathways	1	PAPSS2	17 (17)	0.0361	0.767
superpathway of pyrimidine deoxyribonucleoside salvage	HumanCyc	1	DTYMK	17 (17)	0.0361	0.767
Glycogen breakdown (glycogenolysis)	Reactome	1	PYGL	17 (17)	0.0361	0.767
Selenocompound metabolism - Homo sapiens (human)	KEGG	1	PAPSS2	17 (17)	0.0361	0.767
Metabolism of folate and pterines	Reactome	1	SHMT2	17 (17)	0.0361	0.767
Heme degradation	Reactome	1	HMOX1	17 (17)	0.0361	0.767
Regulation of HMOX1 expression and activity	Reactome	1	HMOX1	17 (17)	0.0361	0.767
Sialuria or French Type Sialuria	SMPDB	1	PGM3	17 (17)	0.0361	0.767
Sialuria or French Type Sialuria	SMPDB	1	PGM3	17 (17)	0.0361	0.767
Amino Sugar Metabolism	SMPDB	1	PGM3	17 (17)	0.0361	0.767
G(M2)-Gangliosidosis: Variant B_ Tay-sachs disease	SMPDB	1	PGM3	17 (17)	0.0361	0.767
Tay-Sachs Disease	SMPDB	1	PGM3	17 (17)	0.0361	0.767
Salla Disease/Infantile Sialic Acid Storage Disease	SMPDB	1	PGM3	17 (17)	0.0361	0.767
Late Phase of HIV Life Cycle	Reactome	2	POLR2E;POLR2F	141 (141)	0.0369	0.767
Estrogen-dependent gene expression	Reactome	2	POLR2E;POLR2F	142 (143)	0.0374	0.767
Proteoglycan biosynthesis	Wikipathways	1	PAPSS2	18 (18)	0.0382	0.767
Glycosphingolipid biosynthesis - globoseries	EHMN	1	HEXB	18 (18)	0.0382	0.767
Acyl chain remodelling of PG	Reactome	1	LPCAT1	18 (18)	0.0382	0.767
oxidative stress induced gene expression via nrf2	BioCarta	1	HMOX1	18 (18)	0.0382	0.767
Glycogen synthetase deficiency	SMPDB	1	PYGL	18 (18)	0.0382	0.767
Glycogenosis_ Type III. Cori disease_ Debrancher glycogenosis	SMPDB	1	PYGL	18 (18)	0.0382	0.767
Mucopolysaccharidosis VI. Sly syndrome	SMPDB	1	PYGL	18 (18)	0.0382	0.767
Sucrase-isomaltase deficiency	SMPDB	1	PYGL	18 (18)	0.0382	0.767
Glycogenosis_ Type IV. Amylopectinosis_ Anderson disease	SMPDB	1	PYGL	18 (18)	0.0382	0.767
Glycogenosis_ Type VI. Hers disease	SMPDB	1	PYGL	18 (18)	0.0382	0.767
Fructose intolerance_ hereditary	SMPDB	1	PHPT1	18 (18)	0.0382	0.767
Starch and Sucrose Metabolism	SMPDB	1	PYGL	18 (18)	0.0382	0.767
Fructose and Mannose Degradation	SMPDB	1	PHPT1	18 (18)	0.0382	0.767
Fructosuria	SMPDB	1	PHPT1	18 (18)	0.0382	0.767
Overview of nanoparticle effects	Wikipathways	1	HMOX1	19 (19)	0.0403	0.802
Glycosaminoglycan degradation - Homo sapiens (human)	KEGG	1	HEXB	19 (19)	0.0403	0.802
HIV Life Cycle	Reactome	2	POLR2E;POLR2F	151 (151)	0.0418	0.829
Transcriptional Regulation by TP53	Reactome	3	POLR2E;POLR2F;RRM2B	361 (361)	0.042	0.829
One carbon pool by folate - Homo sapiens (human)	KEGG	1	SHMT2	20 (20)	0.0423	0.829
Aminosugars metabolism	INOH	1	PGM3	20 (20)	0.0423	0.829
Branched-chain amino acid catabolism	Reactome	1	BCAT1	21 (21)	0.0444	0.855
Glycosphingolipid biosynthesis - ganglioseries	EHMN	1	HEXB	21 (21)	0.0444	0.855
Pantothenate and CoA biosynthesis - Homo sapiens (human)	KEGG	1	BCAT1	21 (21)	0.0444	0.855
Sphingosine 1-phosphate (S1P) pathway	PID	1	SGPL1	21 (21)	0.0444	0.855
NAD+ biosynthetic pathways	Wikipathways	1	NAMPT	22 (22)	0.0465	0.874
Lysine degradation	INOH	1	SHMT2	22 (22)	0.0465	0.874
NAD Metabolism in Oncogene-Induced Senescence and Mitochondrial Dysfunction-Associated Senescence	Wikipathways	1	NAMPT	22 (22)	0.0465	0.874
glutathione-mediated detoxification	HumanCyc	1	GGH	22 (22)	0.0465	0.874
Inositol Metabolism	SMPDB	1	ISYNA1	22 (22)	0.0465	0.874
Insertion of tail-anchored proteins into the endoplasmic reticulum membrane	Reactome	1	HMOX1	22 (22)	0.0465	0.874
Photodynamic therapy-induced NFE2L2 (NRF2) survival signaling	Wikipathways	1	HMOX1	23 (23)	0.0485	0.88
NRF2-ARE regulation	Wikipathways	1	HMOX1	23 (23)	0.0485	0.88
Sphingolipid Metabolism (general overview)	Wikipathways	1	SGPL1	23 (23)	0.0485	0.88
Nicotinate Nicotinamide metabolism	INOH	1	NAMPT	23 (23)	0.0485	0.88
Dihydropyrimidinase Deficiency	SMPDB	1	RRM2B	23 (23)	0.0485	0.88
Pyrimidine Metabolism	SMPDB	1	RRM2B	23 (23)	0.0485	0.88
UMP Synthase Deiciency (Orotic Aciduria)	SMPDB	1	RRM2B	23 (23)	0.0485	0.88
MNGIE (Mitochondrial Neurogastrointestinal Encephalopathy)	SMPDB	1	RRM2B	23 (23)	0.0485	0.88
Beta Ureidopropionase Deficiency	SMPDB	1	RRM2B	23 (23)	0.0485	0.88
Protein localization	Reactome	2	HMOX1;AGPS	165 (165)	0.049	0.886
Triacylglyceride synthesis	Wikipathways	1	AGPS	24 (24)	0.0506	0.897
Sphingolipid Metabolism (integrated pathway)	Wikipathways	1	SGPL1	24 (24)	0.0506	0.897
Pentose phosphate cycle	INOH	1	UMPS	24 (24)	0.0506	0.897
Glycogen metabolism	Reactome	1	PYGL	24 (24)	0.0506	0.897
Nicotinate metabolism	Reactome	1	NAMPT	24 (24)	0.0506	0.897
Cytosolic sulfonation of small molecules	Reactome	1	PAPSS2	25 (25)	0.0526	0.93
Glucuronidation	Wikipathways	1	PGM3	26 (26)	0.0547	0.955
Vitamin B9 (folate) metabolism	EHMN	1	SHMT2	26 (26)	0.0547	0.955
Folate biosynthesis - Homo sapiens (human)	KEGG	1	GGH	26 (26)	0.0547	0.955
mRNA Splicing - Major Pathway	Reactome	2	POLR2E;POLR2F	177 (177)	0.0556	0.967
Acyl chain remodelling of PC	Reactome	1	LPCAT1	27 (27)	0.0567	0.984
Metabolism of vitamins and cofactors	Reactome	2	SHMT2;NAMPT	180 (180)	0.0572	0.989
One-carbon metabolism	Wikipathways	1	SHMT2	28 (28)	0.0588	0.997
mRNA Splicing	Reactome	2	POLR2E;POLR2F	185 (185)	0.0601	0.997
Synthesis of PC	Reactome	1	LPCAT1	29 (29)	0.0608	0.997
Metabolism of porphyrins	Reactome	1	HMOX1	29 (29)	0.0608	0.997
Pentose phosphate pathway - Homo sapiens (human)	KEGG	1	DERA	30 (30)	0.0628	0.997
Glyoxylate and dicarboxylate metabolism - Homo sapiens (human)	KEGG	1	SHMT2	30 (30)	0.0628	0.997
Fructose Mannose metabolism	INOH	1	PMM2	30 (30)	0.0628	0.997
3-Methylglutaconic Aciduria Type I	SMPDB	1	BCAT1	30 (30)	0.0628	0.997
Valine_ Leucine and Isoleucine Degradation	SMPDB	1	BCAT1	30 (30)	0.0628	0.997
2-Methyl-3-Hydroxybutryl CoA Dehydrogenase Deficiency	SMPDB	1	BCAT1	30 (30)	0.0628	0.997
Isovaleric Aciduria	SMPDB	1	BCAT1	30 (30)	0.0628	0.997
3-Methylcrotonyl Coa Carboxylase Deficiency Type I	SMPDB	1	BCAT1	30 (30)	0.0628	0.997
Propionic Acidemia	SMPDB	1	BCAT1	30 (30)	0.0628	0.997
Maple Syrup Urine Disease	SMPDB	1	BCAT1	30 (30)	0.0628	0.997
3-Hydroxy-3-Methylglutaryl-CoA Lyase Deficiency	SMPDB	1	BCAT1	30 (30)	0.0628	0.997
Isobutyryl-coa dehydrogenase deficiency	SMPDB	1	BCAT1	30 (30)	0.0628	0.997
3-hydroxyisobutyric aciduria	SMPDB	1	BCAT1	30 (30)	0.0628	0.997
3-hydroxyisobutyric acid dehydrogenase deficiency	SMPDB	1	BCAT1	30 (30)	0.0628	0.997
Isovaleric acidemia	SMPDB	1	BCAT1	30 (30)	0.0628	0.997
Methylmalonate Semialdehyde Dehydrogenase Deficiency	SMPDB	1	BCAT1	30 (30)	0.0628	0.997
Methylmalonic Aciduria	SMPDB	1	BCAT1	30 (30)	0.0628	0.997
3-Methylglutaconic Aciduria Type IV	SMPDB	1	BCAT1	30 (30)	0.0628	0.997
3-Methylglutaconic Aciduria Type III	SMPDB	1	BCAT1	30 (30)	0.0628	0.997
Beta-Ketothiolase Deficiency	SMPDB	1	BCAT1	30 (30)	0.0628	0.997
HIV Infection	Reactome	2	POLR2E;POLR2F	192 (192)	0.0641	1
Folate metabolism	INOH	1	SHMT2	31 (31)	0.0649	1
Valine Leucine Isoleucine degradation	INOH	1	BCAT1	32 (32)	0.0669	1
Oxidative Stress	Wikipathways	1	HMOX1	33 (33)	0.0689	1
Type I collagen synthesis in the context of Osteogenesis imperfecta	Wikipathways	1	PLOD1	33 (33)	0.0689	1
CAMKK2 Pathway	Wikipathways	1	HMOX1	33 (33)	0.0689	1
Keratan sulfate/keratin metabolism	Reactome	1	HEXB	33 (33)	0.0689	1
Fructose and mannose metabolism - Homo sapiens (human)	KEGG	1	PMM2	33 (33)	0.0689	1
Circadian Clock	Reactome	1	NAMPT	33 (33)	0.0689	1
Porphyrin metabolism	EHMN	1	HMOX1	34 (34)	0.0709	1
Nicotinate and nicotinamide metabolism - Homo sapiens (human)	KEGG	1	NAMPT	35 (35)	0.0729	1
Detoxification of Reactive Oxygen Species	Reactome	1	GPX7	35 (35)	0.0729	1
Innate Immune System	Reactome	5	LPCAT1;GGH;HEXB;PYGL;DERA	1064 (1065)	0.0749	1
Glycogen Synthesis and Degradation	Wikipathways	1	PYGL	36 (36)	0.0749	1
Starch and sucrose metabolism - Homo sapiens (human)	KEGG	1	PYGL	36 (36)	0.0749	1
Xanthine Dehydrogenase Deficiency (Xanthinuria)	SMPDB	1	RRM1	37 (37)	0.0769	1
Validated transcriptional targets of AP1 family members Fra1 and Fra2	PID	1	HMOX1	37 (37)	0.0769	1
Synthesis of PA	Reactome	1	LPCAT1	37 (37)	0.0769	1
Purine Nucleoside Phosphorylase Deficiency	SMPDB	1	RRM1	37 (37)	0.0769	1
Adenylosuccinate Lyase Deficiency	SMPDB	1	RRM1	37 (37)	0.0769	1
AICA-Ribosiduria	SMPDB	1	RRM1	37 (37)	0.0769	1
Adenine phosphoribosyltransferase deficiency (APRT)	SMPDB	1	RRM1	37 (37)	0.0769	1
Mitochondrial DNA depletion syndrome	SMPDB	1	RRM1	37 (37)	0.0769	1
Myoadenylate deaminase deficiency	SMPDB	1	RRM1	37 (37)	0.0769	1
Purine Metabolism	SMPDB	1	RRM1	37 (37)	0.0769	1
Molybdenum Cofactor Deficiency	SMPDB	1	RRM1	37 (37)	0.0769	1
Adenosine Deaminase Deficiency	SMPDB	1	RRM1	37 (37)	0.0769	1
Gout or Kelley-Seegmiller Syndrome	SMPDB	1	RRM1	37 (37)	0.0769	1
Lesch-Nyhan Syndrome (LNS)	SMPDB	1	RRM1	37 (37)	0.0769	1
Xanthinuria type I	SMPDB	1	RRM1	37 (37)	0.0769	1
Xanthinuria type II	SMPDB	1	RRM1	37 (37)	0.0769	1
ESR-mediated signaling	Reactome	2	POLR2E;POLR2F	216 (217)	0.0787	1
adenosine ribonucleotides <i>de novo</i> biosynthesis	HumanCyc	1	AK2	38 (38)	0.0789	1
Association of TriC/CCT with target proteins during biosynthesis	Reactome	1	GBA	39 (39)	0.0809	1
Various types of N-glycan biosynthesis - Homo sapiens (human)	KEGG	1	HEXB	39 (39)	0.0809	1
Ferroptosis	Wikipathways	1	HMOX1	40 (40)	0.0829	1
Inositol phosphate metabolism	INOH	1	ISYNA1	41 (41)	0.0849	1
Sphingolipid de novo biosynthesis	Reactome	1	SGPL1	41 (41)	0.0849	1
Ferroptosis - Homo sapiens (human)	KEGG	1	HMOX1	41 (41)	0.0849	1
Porphyrin and chlorophyll metabolism - Homo sapiens (human)	KEGG	1	HMOX1	42 (42)	0.0869	1
RND3 GTPase cycle	Reactome	1	RND3	42 (42)	0.0869	1
Processing of Capped Intron-Containing Pre-mRNA	Reactome	2	POLR2E;POLR2F	241 (241)	0.0949	1
Other types of O-glycan biosynthesis - Homo sapiens (human)	KEGG	1	PLOD3	47 (47)	0.0967	1
Mercaptopurine Action Pathway	SMPDB	1	RRM1	47 (47)	0.0967	1
Azathioprine Action Pathway	SMPDB	1	RRM1	47 (47)	0.0967	1
Thioguanine Action Pathway	SMPDB	1	RRM1	47 (47)	0.0967	1
Nephrotic syndrome	Wikipathways	1	PMM2	48 (48)	0.0987	1
Valine_ leucine and isoleucine degradation - Homo sapiens (human)	KEGG	1	BCAT1	48 (48)	0.0987	1
Valine_ leucine and isoleucine degradation	EHMN	1	BCAT1	49 (49)	0.101	1
Chondroitin sulfate/dermatan sulfate metabolism	Reactome	1	HEXB	50 (50)	0.103	1
Cysteine and methionine metabolism - Homo sapiens (human)	KEGG	1	BCAT1	50 (50)	0.103	1
Aminosugars metabolism	EHMN	1	HEXB	51 (51)	0.105	1
Inositol phosphate metabolism	Reactome	1	ISYNA1	51 (51)	0.105	1
Vitamin B12 metabolism	Wikipathways	1	SHMT2	51 (51)	0.105	1
RANKL-RANK signaling pathway	Wikipathways	1	PAPSS2	55 (55)	0.112	1
Iron uptake and transport	Reactome	1	HMOX1	57 (57)	0.116	1
IL-18 signaling pathway	Wikipathways	2	PLOD3;HMOX1	274 (274)	0.118	1
Mineral absorption - Homo sapiens (human)	KEGG	1	HMOX1	59 (59)	0.12	1
Lysine metabolism	EHMN	1	SHMT2	60 (60)	0.122	1
Arachidonic acid metabolism - Homo sapiens (human)	KEGG	1	GPX7	61 (61)	0.124	1
Asparagine N-linked glycosylation	Reactome	2	PMM2;PGM3	283 (283)	0.124	1
Extracellular matrix organization	Reactome	2	PLOD3;PLOD1	287 (287)	0.127	1
Lung fibrosis	Wikipathways	1	HMOX1	64 (64)	0.129	1
Genotoxicity pathway	Wikipathways	1	RRM2B	64 (64)	0.129	1
Peroxisomal protein import	Reactome	1	AGPS	64 (64)	0.129	1
Cytoprotection by HMOX1	Reactome	1	HMOX1	65 (65)	0.131	1
Signaling by Nuclear Receptors	Reactome	2	POLR2E;POLR2F	294 (295)	0.132	1
HIF-1-alpha transcription factor network	PID	1	HMOX1	66 (66)	0.133	1
DNA damage response	Wikipathways	1	RRM2B	68 (68)	0.137	1
Folate Metabolism	Wikipathways	1	SHMT2	69 (69)	0.139	1
p53 transcriptional gene network	Wikipathways	1	RRM2B	72 (72)	0.144	1
Linoleate metabolism	EHMN	1	GPX7	72 (72)	0.144	1
p53 signaling pathway - Homo sapiens (human)	KEGG	1	RRM2B	73 (73)	0.146	1
Inositol phosphate metabolism - Homo sapiens (human)	KEGG	1	ISYNA1	73 (73)	0.146	1
RHOG GTPase cycle	Reactome	1	SHMT2	74 (74)	0.148	1
E2F transcription factor network	PID	1	RRM1	75 (75)	0.15	1
Thyroid hormone synthesis - Homo sapiens (human)	KEGG	1	GPX7	75 (75)	0.15	1
TP53 Regulates Metabolic Genes	Reactome	1	RRM2B	76 (76)	0.152	1
DNA Repair	Reactome	2	POLR2E;POLR2F	322 (323)	0.153	1
Peroxisome - Homo sapiens (human)	KEGG	1	AGPS	82 (82)	0.163	1
Validated targets of C-MYC transcriptional activation	PID	1	BCAT1	87 (87)	0.172	1
Retinoblastoma gene in cancer	Wikipathways	1	RRM1	90 (90)	0.177	1
Amino Acid metabolism	Wikipathways	1	BCAT1	91 (91)	0.179	1
Chaperonin-mediated protein folding	Reactome	1	GBA	93 (93)	0.183	1
TNF-alpha signaling pathway	Wikipathways	1	PYGL	93 (93)	0.183	1
Arachidonic acid metabolism	EHMN	1	GPX7	98 (98)	0.191	1
Protein folding	Reactome	1	GBA	98 (98)	0.191	1
Glycerophospholipid metabolism - Homo sapiens (human)	KEGG	1	LPCAT1	98 (98)	0.191	1
miRNA regulation of DNA damage response	Wikipathways	1	RRM2B	98 (98)	0.191	1
Glucagon signaling pathway - Homo sapiens (human)	KEGG	1	PYGL	107 (107)	0.207	1
Insulin resistance - Homo sapiens (human)	KEGG	1	PYGL	108 (108)	0.209	1
HIF-1 signaling pathway - Homo sapiens (human)	KEGG	1	HMOX1	109 (109)	0.211	1
Phase II - Conjugation of compounds	Reactome	1	PAPSS2	111 (111)	0.214	1
Sphingolipid signaling pathway - Homo sapiens (human)	KEGG	1	SGPL1	119 (119)	0.228	1
Selenoamino acid metabolism	Reactome	1	PAPSS2	128 (128)	0.243	1
Glycerophospholipid biosynthesis	Reactome	1	LPCAT1	130 (130)	0.246	1
RHO GTPase cycle	Reactome	2	SHMT2;RND3	442 (442)	0.247	1
Adipogenesis	Wikipathways	1	NAMPT	131 (131)	0.248	1
Glycerophospholipid metabolism	EHMN	1	AGPS	136 (136)	0.256	1
Insulin signaling pathway - Homo sapiens (human)	KEGG	1	PYGL	137 (137)	0.257	1
Fluid shear stress and atherosclerosis - Homo sapiens (human)	KEGG	1	HMOX1	139 (139)	0.261	1
Signaling by Receptor Tyrosine Kinases	Reactome	2	POLR2E;POLR2F	464 (464)	0.265	1
Direct p53 effectors	PID	1	RRM2B	142 (142)	0.265	1
NRF2 pathway	Wikipathways	1	HMOX1	143 (143)	0.267	1
Necroptosis - Homo sapiens (human)	KEGG	1	PYGL	159 (159)	0.292	1
Hepatocellular carcinoma - Homo sapiens (human)	KEGG	1	HMOX1	168 (168)	0.306	1
NOD-like receptor signaling pathway - Homo sapiens (human)	KEGG	1	NAMPT	181 (181)	0.326	1
Cellular responses to stress	Reactome	2	GPX7;HMOX1	553 (554)	0.337	1
Cellular responses to external stimuli	Reactome	2	GPX7;HMOX1	568 (569)	0.349	1
Immune System	Reactome	5	LPCAT1;PYGL;HEXB;GGH;DERA	1827 (1828)	0.359	1
Metabolism of RNA	Reactome	2	POLR2E;POLR2F	583 (584)	0.361	1
Phospholipid metabolism	Reactome	1	LPCAT1	213 (213)	0.371	1
Biological oxidations	Reactome	1	PAPSS2	219 (219)	0.379	1
Signaling by Rho GTPases	Reactome	2	SHMT2;RND3	688 (689)	0.442	1
Signaling by Rho GTPases_ Miro GTPases and RHOBTB3	Reactome	2	SHMT2;RND3	704 (705)	0.454	1
Generic Transcription Pathway	Reactome	3	POLR2E;POLR2F;RRM2B	1177 (1178)	0.473	1
Infectious disease	Reactome	2	POLR2E;POLR2F	750 (750)	0.487	1
MicroRNAs in cancer - Homo sapiens (human)	KEGG	1	HMOX1	310 (310)	0.492	1
Nuclear Receptors Meta-Pathway	Wikipathways	1	HMOX1	317 (317)	0.5	1
RNA Polymerase II Transcription	Reactome	3	POLR2E;POLR2F;RRM2B	1306 (1307)	0.545	1
Amyotrophic lateral sclerosis - Homo sapiens (human)	KEGG	1	GPX7	364 (364)	0.55	1
Gene expression (Transcription)	Reactome	3	POLR2E;POLR2F;RRM2B	1438 (1439)	0.614	1
VEGFA-VEGFR2 Signaling Pathway	Wikipathways	1	PLOD3	433 (433)	0.614	1
EGFR1	NetPath	1	PHPT1	454 (455)	0.631	1
Pathways of neurodegeneration - multiple diseases - Homo sapiens (human)	KEGG	1	GPX7	475 (475)	0.648	1
Disease	Reactome	2	POLR2E;POLR2F	1029 (1029)	0.663	1
Pathways in cancer - Homo sapiens (human)	KEGG	1	HMOX1	531 (531)	0.69	1
Transport of small molecules	Reactome	1	HMOX1	641 (641)	0.758	1
Signal Transduction	Reactome	4	SHMT2;POLR2E;POLR2F;RND3	2431 (2432)	0.796	1
Metabolism of proteins	Reactome	3	PMM2;PGM3;GBA	1934 (1935)	0.809	1
Post-translational protein modification	Reactome	2	PMM2;PGM3	1425 (1425)	0.828	1

## Sheet: downregulated pathways
pathway_name	pathway_source	num_overlapping_genes	overlapping_genes	num_all_pathway_genes	P_genes	Q_genes
The citric acid (TCA) cycle and respiratory electron transport	Reactome	27	NDUFA4;NDUFS7;CS;NDUFA5;PDHA1;NDUFA6;COX4I1;ACO2;DLD;DLST;UQCRQ;UQCRC2;UQCRFS1;IDH3A;IDH3B;IDH3G;MDH2;NDUFA9;SUCLA2;NDUFB4;ME1;NDUFB7;NDUFB10;NDUFS2;NDUFV1;SDHB;NDUFV2	162 (162)	9.02e-38	4.22e-34
Oxidative phosphorylation - Homo sapiens (human)	KEGG	25	ATP6V1A;ATP6V1B2;ATP6V1C1;ATP6V1E1;NDUFS7;ATP6V1H;NDUFA4;ATP6V0D1;UQCRFS1;COX4I1;ATP6V1D;COX7A2;ATP6V1F;UQCRQ;UQCRC2;NDUFA5;NDUFA6;NDUFA9;NDUFB4;NDUFB7;NDUFB10;NDUFS2;NDUFV1;SDHB;NDUFV2	133 (133)	3.14e-36	7.34e-33
Metabolism	Reactome	44	EPHX2;NDUFA4;MDH1;NDUFS7;CS;IMPA1;UQCRFS1;MECR;IDH3A;PDHA1;IDH3B;MGLL;ACO2;COX4I1;AGL;HPRT1;NFS1;GLUD1;PYGB;ACOT7;GOT2;DLD;DLST;UQCRQ;UQCRC2;NDUFA5;HMOX2;NDUFA6;IDH3G;PFKP;MDH2;NDUFA9;SUCLA2;ECHS1;ALDOC;NDUFB4;ME1;NDUFB7;NDUFB10;NDUFS2;NDUFV1;GOT1;SDHB;NDUFV2	1952 (1954)	8.39e-27	1.31e-23
Electron Transport Chain (OXPHOS system in mitochondria)	Wikipathways	17	NDUFA9;COX7A2;NDUFB4;NDUFA4;NDUFB7;NDUFB10;COX4I1;NDUFS2;UQCRQ;NDUFV1;SDHB;NDUFV2;UQCRC2;UQCRFS1;NDUFA6;NDUFA5;NDUFS7	103 (103)	2.11e-23	2.37e-20
superpathway of conversion of glucose to acetyl CoA and entry into the TCA cycle	HumanCyc	14	SUCLA2;ALDOC;PDHA1;DLD;DLST;ACO2;PFKP;SDHB;CS;IDH3A;IDH3B;IDH3G;MDH1;MDH2	47 (48)	2.53e-23	2.37e-20
Glutaminolysis and Cancer	SMPDB	13	GOT2;ME1;PDHA1;DLD;DLST;ACO2;SDHB;CS;GLUD1;IDH3A;IDH3B;IDH3G;MDH2	37 (37)	8.46e-23	6.6e-20
Respiratory electron transport	Reactome	16	NDUFA9;NDUFA4;NDUFV1;NDUFB4;NDUFB7;NDUFB10;COX4I1;NDUFS2;UQCRQ;NDUFS7;SDHB;NDUFV2;UQCRC2;UQCRFS1;NDUFA6;NDUFA5	89 (89)	1.12e-22	7.51e-20
TCA cycle	HumanCyc	11	SUCLA2;DLD;DLST;ACO2;SDHB;CS;IDH3A;IDH3B;IDH3G;MDH1;MDH2	19 (19)	1.71e-22	1e-19
Citrate cycle (TCA cycle) - Homo sapiens (human)	KEGG	12	SUCLA2;PDHA1;DLD;DLST;ACO2;SDHB;CS;IDH3A;IDH3B;IDH3G;MDH1;MDH2	30 (30)	6.37e-22	3.31e-19
Respiratory electron transport_ ATP synthesis by chemiosmotic coupling_ and heat production by uncoupling proteins.	Reactome	16	NDUFA9;NDUFA4;NDUFV1;NDUFB4;NDUFB7;NDUFB10;COX4I1;NDUFS2;UQCRQ;NDUFS7;SDHB;NDUFV2;UQCRC2;UQCRFS1;NDUFA6;NDUFA5	113 (113)	6.59e-21	3.08e-18
Non-alcoholic fatty liver disease - Homo sapiens (human)	KEGG	17	NDUFA9;COX7A2;NDUFV1;NDUFB4;NDUFB7;UQCRC2;NDUFB10;COX4I1;NDUFS2;UQCRQ;NDUFS7;SDHB;NDUFV2;NDUFA4;NDUFA5;NDUFA6;UQCRFS1	150 (150)	1.74e-20	7.42e-18
Nonalcoholic fatty liver disease	Wikipathways	17	NDUFA9;COX7A2;NDUFB4;NDUFA4;NDUFB7;NDUFB10;COX4I1;NDUFS2;UQCRQ;NDUFV1;SDHB;NDUFV2;UQCRC2;UQCRFS1;NDUFA6;NDUFA5;NDUFS7	155 (155)	3.1e-20	1.21e-17
The oncogenic action of L-2-hydroxyglutarate in Hydroxygluaricaciduria	SMPDB	11	PDHA1;DLD;DLST;ACO2;SDHB;CS;GLUD1;IDH3A;IDH3B;IDH3G;MDH2	29 (29)	7.6e-20	2.73e-17
Diabetic cardiomyopathy - Homo sapiens (human)	KEGG	18	NDUFA9;COX7A2;NDUFV1;NDUFB4;PDHA1;NDUFB7;UQCRC2;NDUFB10;COX4I1;NDUFS2;UQCRQ;NDUFS7;SDHB;NDUFV2;NDUFA4;NDUFA5;NDUFA6;UQCRFS1	203 (203)	1.01e-19	3.38e-17
TCA cycle	EHMN	11	SUCLA2;DLD;DLST;ACO2;SDHB;CS;IDH3A;IDH3B;IDH3G;MDH1;MDH2	30 (30)	1.2e-19	3.5e-17
The oncogenic action of D-2-hydroxyglutarate in Hydroxygluaricaciduria	SMPDB	11	PDHA1;DLD;DLST;ACO2;SDHB;CS;GLUD1;IDH3A;IDH3B;IDH3G;MDH2	30 (30)	1.2e-19	3.5e-17
Pyruvate dehydrogenase deficiency (E3)	SMPDB	10	PDHA1;DLD;DLST;ACO2;SDHB;CS;IDH3A;IDH3B;IDH3G;MDH2	21 (21)	2.31e-19	4.7e-17
Pyruvate dehydrogenase deficiency (E2)	SMPDB	10	PDHA1;DLD;DLST;ACO2;SDHB;CS;IDH3A;IDH3B;IDH3G;MDH2	21 (21)	2.31e-19	4.7e-17
2-ketoglutarate dehydrogenase complex deficiency	SMPDB	10	PDHA1;DLD;DLST;ACO2;SDHB;CS;IDH3A;IDH3B;IDH3G;MDH2	21 (21)	2.31e-19	4.7e-17
Mitochondrial complex II deficiency	SMPDB	10	PDHA1;DLD;DLST;ACO2;SDHB;CS;IDH3A;IDH3B;IDH3G;MDH2	21 (21)	2.31e-19	4.7e-17
Fumarase deficiency	SMPDB	10	PDHA1;DLD;DLST;ACO2;SDHB;CS;IDH3A;IDH3B;IDH3G;MDH2	21 (21)	2.31e-19	4.7e-17
Congenital lactic acidosis	SMPDB	10	PDHA1;DLD;DLST;ACO2;SDHB;CS;IDH3A;IDH3B;IDH3G;MDH2	21 (21)	2.31e-19	4.7e-17
Citric Acid Cycle	SMPDB	10	PDHA1;DLD;DLST;ACO2;SDHB;CS;IDH3A;IDH3B;IDH3G;MDH2	21 (21)	2.31e-19	4.7e-17
Citrate cycle	INOH	11	SUCLA2;DLD;DLST;ACO2;SDHB;CS;IDH3A;IDH3B;IDH3G;MDH1;MDH2	32 (32)	2.81e-19	5.47e-17
Citric acid cycle (TCA cycle)	Reactome	10	SUCLA2;DLD;DLST;ACO2;SDHB;CS;IDH3A;IDH3B;IDH3G;MDH2	22 (22)	4.22e-19	7.9e-17
Thermogenesis - Homo sapiens (human)	KEGG	18	NDUFA9;COX7A2;NDUFV1;NDUFB4;NDUFB7;UQCRC2;NDUFB10;MGLL;NDUFS2;UQCRQ;NDUFS7;SDHB;NDUFV2;NDUFA4;NDUFA5;COX4I1;NDUFA6;UQCRFS1	232 (232)	1.14e-18	2.06e-16
Pyruvate metabolism and Citric Acid (TCA) cycle	Reactome	12	SUCLA2;ME1;PDHA1;DLD;DLST;ACO2;SDHB;CS;IDH3A;IDH3B;IDH3G;MDH2	53 (53)	1.83e-18	3.18e-16
TCA Cycle (aka Krebs or citric acid cycle)	Wikipathways	9	DLD;DLST;ACO2;SDHB;CS;IDH3A;IDH3B;IDH3G;MDH2	17 (17)	4.58e-18	7.67e-16
The oncogenic action of 2-hydroxyglutarate	SMPDB	10	PDHA1;DLD;DLST;ACO2;SDHB;CS;IDH3A;IDH3B;IDH3G;MDH2	27 (27)	5.42e-18	8.74e-16
Warburg Effect	SMPDB	11	PDHA1;DLD;DLST;ACO2;SDHB;CS;GLUD1;IDH3A;IDH3B;IDH3G;MDH1	45 (45)	2.12e-17	3.31e-15
The oncogenic action of Succinate	SMPDB	10	PDHA1;DLD;DLST;ACO2;SDHB;CS;IDH3A;IDH3B;IDH3G;MDH2	31 (31)	2.81e-17	4.11e-15
The oncogenic action of Fumarate	SMPDB	10	PDHA1;DLD;DLST;ACO2;SDHB;CS;IDH3A;IDH3B;IDH3G;MDH2	31 (31)	2.81e-17	4.11e-15
Parkinson disease - Homo sapiens (human)	KEGG	17	NDUFA9;COX7A2;NDUFV1;NDUFB4;NDUFB7;UQCRC2;NDUFB10;COX4I1;NDUFS2;UQCRQ;NDUFS7;SDHB;NDUFV2;NDUFA4;NDUFA5;NDUFA6;UQCRFS1	249 (249)	1.07e-16	1.52e-14
Prion disease - Homo sapiens (human)	KEGG	17	NDUFA9;COX7A2;NDUFV1;NDUFB4;NDUFB7;UQCRC2;NDUFB10;COX4I1;NDUFS2;UQCRQ;NDUFS7;SDHB;NDUFV2;NDUFA4;NDUFA5;NDUFA6;UQCRFS1	273 (273)	5.03e-16	6.93e-14
Oxidative phosphorylation	Wikipathways	11	NDUFA9;NDUFB4;NDUFB7;NDUFB10;NDUFS2;NDUFV1;NDUFV2;NDUFA4;NDUFA5;NDUFA6;NDUFS7	61 (61)	8.32e-16	1.11e-13
Huntington disease - Homo sapiens (human)	KEGG	17	NDUFA9;COX7A2;NDUFV1;NDUFB4;NDUFB7;UQCRC2;NDUFB10;COX4I1;NDUFS2;UQCRQ;NDUFS7;SDHB;NDUFV2;NDUFA4;NDUFA5;NDUFA6;UQCRFS1	306 (306)	3.38e-15	4.39e-13
Complex I biogenesis	Reactome	10	NDUFA9;NDUFB4;NDUFB7;NDUFB10;NDUFS2;NDUFV1;NDUFV2;NDUFA5;NDUFA6;NDUFS7	57 (57)	2.53e-14	3.19e-12
Amyotrophic lateral sclerosis - Homo sapiens (human)	KEGG	17	NDUFA9;COX7A2;NDUFA5;NDUFB4;NDUFB7;NDUFB10;COX4I1;NDUFS2;UQCRQ;NDUFV1;SDHB;NDUFV2;NDUFA4;UQCRC2;NDUFA6;UQCRFS1;NDUFS7	364 (364)	5.91e-14	7.28e-12
Alzheimer disease - Homo sapiens (human)	KEGG	17	NDUFA9;COX7A2;NDUFB4;NDUFB7;UQCRC2;NDUFB10;COX4I1;NDUFS2;UQCRQ;NDUFV1;SDHB;NDUFV2;NDUFA4;NDUFA5;NDUFA6;UQCRFS1;NDUFS7	369 (369)	7.38e-14	8.86e-12
Insulin receptor recycling	Reactome	8	ATP6V1F;ATP6V1H;ATP6V1A;ATP6V1B2;ATP6V1C1;ATP6V1E1;ATP6V1D;ATP6V0D1	26 (26)	7.98e-14	9.34e-12
Transferrin endocytosis and recycling	Reactome	8	ATP6V1F;ATP6V1H;ATP6V1A;ATP6V1B2;ATP6V1C1;ATP6V1E1;ATP6V1D;ATP6V0D1	31 (31)	3.97e-13	4.53e-11
Retrograde endocannabinoid signaling - Homo sapiens (human)	KEGG	12	NDUFA9;NDUFB4;NDUFB7;NDUFB10;MGLL;NDUFS2;NDUFV1;NDUFV2;NDUFA4;NDUFA5;NDUFA6;NDUFS7	148 (148)	7.5e-13	8.36e-11
Amino acids regulate mTORC1	Reactome	8	ATP6V1F;ATP6V1H;ATP6V1A;ATP6V1B2;ATP6V1C1;ATP6V1E1;ATP6V1D;ATP6V0D1	34 (34)	9.04e-13	9.84e-11
ROS and RNS production in phagocytes	Reactome	8	ATP6V1F;ATP6V1H;ATP6V1A;ATP6V1B2;ATP6V1C1;ATP6V1E1;ATP6V1D;ATP6V0D1	35 (35)	1.17e-12	1.24e-10
Iron uptake and transport	Reactome	9	ATP6V1F;ATP6V1H;ATP6V1A;ATP6V1B2;ATP6V1C1;ATP6V1E1;ATP6V1D;ATP6V0D1;HMOX2	57 (57)	1.5e-12	1.56e-10
superpathway of purine nucleotide salvage	HumanCyc	9	ATP6V1F;ATP6V1H;ATP6V1A;ATP6V1B2;ATP6V1C1;ATP6V1E1;HPRT1;ATP6V1D;ATP6V0D1	59 (59)	2.08e-12	2.11e-10
adenosine ribonucleotides <i>de novo</i> biosynthesis	HumanCyc	8	ATP6V1F;ATP6V1H;ATP6V1A;ATP6V1B2;ATP6V1C1;ATP6V1E1;ATP6V1D;ATP6V0D1	38 (38)	2.4e-12	2.4e-10
Amino Acid metabolism	Wikipathways	10	PDHA1;DLD;DLST;ACO2;GOT1;GOT2;CS;GLUD1;MDH1;MDH2	91 (91)	3.38e-12	3.3e-10
Pathways of neurodegeneration - multiple diseases - Homo sapiens (human)	KEGG	17	NDUFA9;COX7A2;NDUFA5;NDUFB4;NDUFB7;NDUFB10;COX4I1;NDUFS2;UQCRQ;NDUFV1;SDHB;NDUFV2;NDUFA4;UQCRC2;NDUFA6;UQCRFS1;NDUFS7	475 (475)	4.36e-12	4.16e-10
Metabolic reprogramming in colon cancer	Wikipathways	8	GOT2;PDHA1;DLST;ACO2;SDHB;GLUD1;IDH3A;MDH2	42 (42)	5.73e-12	5.36e-10
Glycolysis and Gluconeogenesis	Wikipathways	8	ALDOC;PDHA1;DLD;MDH1;GOT1;GOT2;PFKP;MDH2	45 (45)	1.04e-11	9.51e-10
Collecting duct acid secretion - Homo sapiens (human)	KEGG	7	ATP6V1F;ATP6V1A;ATP6V1B2;ATP6V1C1;ATP6V1E1;ATP6V1D;ATP6V0D1	27 (27)	1.23e-11	1.11e-09
Vibrio cholerae infection - Homo sapiens (human)	KEGG	8	ATP6V1F;ATP6V1D;ATP6V1A;ATP6V1B2;ATP6V1C1;ATP6V1E1;ATP6V1H;ATP6V0D1	50 (50)	2.54e-11	2.24e-09
TCA Cycle and Deficiency of Pyruvate Dehydrogenase complex (PDHc)	Wikipathways	6	PDHA1;DLD;DLST;CS;IDH3A;MDH1	16 (16)	3.09e-11	2.68e-09
purine nucleotides <i>de novo</i> biosynthesis	HumanCyc	8	ATP6V1F;ATP6V1H;ATP6V1A;ATP6V1B2;ATP6V1C1;ATP6V1E1;ATP6V1D;ATP6V0D1	59 (59)	1.02e-10	8.68e-09
Epithelial cell signaling in Helicobacter pylori infection - Homo sapiens (human)	KEGG	8	ATP6V1C1;ATP6V1D;ATP6V1A;ATP6V1B2;ATP6V1F;ATP6V1E1;ATP6V1H;ATP6V0D1	70 (70)	4.19e-10	3.5e-08
Signaling by Insulin receptor	Reactome	8	ATP6V1F;ATP6V1D;ATP6V1A;ATP6V1B2;ATP6V1C1;ATP6V1E1;ATP6V1H;ATP6V0D1	78 (78)	1.01e-09	8.19e-08
Synaptic vesicle cycle - Homo sapiens (human)	KEGG	8	ATP6V1F;ATP6V1D;ATP6V1A;ATP6V1B2;ATP6V1C1;ATP6V1E1;ATP6V1H;ATP6V0D1	78 (78)	1.01e-09	8.19e-08
malate-aspartate shuttle	HumanCyc	4	GOT2;GOT1;MDH1;MDH2	5 (5)	1.35e-09	1.07e-07
Rheumatoid arthritis - Homo sapiens (human)	KEGG	8	ATP6V1C1;ATP6V1H;ATP6V1A;ATP6V1B2;ATP6V1F;ATP6V1E1;ATP6V1D;ATP6V0D1	92 (93)	3.85e-09	3.01e-07
Transfer of Acetyl Groups into Mitochondria	SMPDB	4	PDHA1;CS;MDH1;ME1	9 (9)	3.36e-08	2.58e-06
TCA cycle in senescence	Wikipathways	4	PDHA1;GOT1;MDH1;ME1	10 (10)	5.58e-08	4.21e-06
Proximal tubule transport	Wikipathways	6	ATP6V1F;ATP6V1D;ATP6V1A;ATP6V1C1;ATP6V1E1;ATP6V1H	57 (57)	1.23e-07	9.12e-06
Glyoxylate and dicarboxylate metabolism - Homo sapiens (human)	KEGG	5	ACO2;MDH2;DLD;MDH1;CS	30 (30)	1.38e-07	1e-05
Cellular response to starvation	Reactome	8	ATP6V1F;ATP6V1H;ATP6V1A;ATP6V1B2;ATP6V1C1;ATP6V1E1;ATP6V1D;ATP6V0D1	145 (145)	1.39e-07	1e-05
Phagosome - Homo sapiens (human)	KEGG	8	ATP6V1F;ATP6V1H;ATP6V1A;ATP6V1B2;ATP6V1C1;ATP6V1E1;ATP6V1D;ATP6V0D1	151 (152)	1.9e-07	1.35e-05
Gluconeogenesis	Reactome	5	GOT2;MDH1;GOT1;ALDOC;MDH2	34 (35)	2.66e-07	1.86e-05
Ion channel transport	Reactome	8	ATP6V1F;ATP6V1H;ATP6V1A;ATP6V1B2;ATP6V1C1;ATP6V1E1;ATP6V1D;ATP6V0D1	165 (165)	3.76e-07	2.59e-05
Pyruvate metabolism - Homo sapiens (human)	KEGG	5	PDHA1;DLD;ME1;MDH1;MDH2	47 (47)	1.41e-06	9.55e-05
NAD Metabolism in Oncogene-Induced Senescence and Mitochondrial Dysfunction-Associated Senescence	Wikipathways	4	MDH1;GOT1;GOT2;MDH2	22 (22)	1.87e-06	0.000115
Primary hyperoxaluria II_ PH2	SMPDB	4	PDHA1;DLD;MDH1;ME1	22 (22)	1.87e-06	0.000115
Pyruvate Metabolism	SMPDB	4	PDHA1;DLD;MDH1;ME1	22 (22)	1.87e-06	0.000115
Pyruvate Dehydrogenase Complex Deficiency	SMPDB	4	PDHA1;DLD;MDH1;ME1	22 (22)	1.87e-06	0.000115
Pyruvate kinase deficiency	SMPDB	4	PDHA1;DLD;MDH1;ME1	22 (22)	1.87e-06	0.000115
Leigh Syndrome	SMPDB	4	PDHA1;DLD;MDH1;ME1	22 (22)	1.87e-06	0.000115
Pyruvate Decarboxylase E1 Component Deficiency (PDHE1 Deficiency)	SMPDB	4	PDHA1;DLD;MDH1;ME1	22 (22)	1.87e-06	0.000115
Cysteine and methionine metabolism - Homo sapiens (human)	KEGG	5	AHCYL1;GOT2;GOT1;MDH1;MDH2	50 (50)	1.93e-06	0.000117
Glucose metabolism	Reactome	6	ALDOC;MDH1;GOT1;GOT2;PFKP;MDH2	92 (93)	2.16e-06	0.000129
mTOR signaling pathway - Homo sapiens (human)	KEGG	7	ATP6V1F;ATP6V1H;ATP6V1A;ATP6V1B2;ATP6V1C1;ATP6V1E1;ATP6V1D	154 (155)	3.29e-06	0.000195
Glycolysis and Gluconeogenesis	EHMN	5	PDHA1;DLD;CS;PFKP;ME1	66 (67)	7.72e-06	0.000452
Glyoxylate metabolism and glycine degradation	Reactome	4	PDHA1;DLD;GOT2;DLST	32 (32)	8.93e-06	0.000516
Cellular responses to stress	Reactome	11	ATP6V1F;ATP6V1H;ATP6V1A;ATP6V1B2;COX4I1;ATP6V1C1;ATP6V1E1;ATP6V1D;NDUFA4;ATP6V0D1;HMOX2	553 (554)	1.44e-05	0.00082
Cellular responses to external stimuli	Reactome	11	ATP6V1F;ATP6V1H;ATP6V1A;ATP6V1B2;COX4I1;ATP6V1C1;ATP6V1E1;ATP6V1D;NDUFA4;ATP6V0D1;HMOX2	568 (569)	1.84e-05	0.000991
Hyperlysinemia I_ Familial	SMPDB	3	DLD;ECHS1;DLST	13 (13)	1.91e-05	0.000991
Lysine Degradation	SMPDB	3	DLD;ECHS1;DLST	13 (13)	1.91e-05	0.000991
2-aminoadipic 2-oxoadipic aciduria	SMPDB	3	DLD;ECHS1;DLST	13 (13)	1.91e-05	0.000991
Pyridoxine dependency with seizures	SMPDB	3	DLD;ECHS1;DLST	13 (13)	1.91e-05	0.000991
Saccharopinuria/Hyperlysinemia II	SMPDB	3	DLD;ECHS1;DLST	13 (13)	1.91e-05	0.000991
Glutaric Aciduria Type I	SMPDB	3	DLD;ECHS1;DLST	13 (13)	1.91e-05	0.000991
Hyperlysinemia II or Saccharopinuria	SMPDB	3	DLD;ECHS1;DLST	13 (13)	1.91e-05	0.000991
Metabolism of carbohydrates	Reactome	8	ALDOC;PYGB;PFKP;AGL;GOT1;GOT2;MDH1;MDH2	284 (285)	2.13e-05	0.0011
Cardiac muscle contraction - Homo sapiens (human)	KEGG	5	UQCRC2;UQCRFS1;COX7A2;UQCRQ;COX4I1	87 (87)	2.99e-05	0.00152
Mitochondrial complex III assembly	Wikipathways	3	UQCRQ;UQCRFS1;UQCRC2	16 (16)	3.7e-05	0.00186
2-oxoglutarate decarboxylation to succinyl-CoA	HumanCyc	2	DLD;DLST	3 (3)	5.11e-05	0.00254
Human papillomavirus infection - Homo sapiens (human)	KEGG	8	ATP6V1F;ATP6V1H;ATP6V1A;ATP6V1B2;ATP6V1C1;ATP6V1E1;ATP6V1D;ATP6V0D1	331 (331)	6.33e-05	0.00309
superpathway of methionine degradation	HumanCyc	3	AHCYL1;DLD;GOT1	19 (19)	6.34e-05	0.00309
Arginine Proline metabolism	INOH	4	GOT2;GLUD1;GOT1;SDHB	55 (55)	7.89e-05	0.00381
Arginine biosynthesis - Homo sapiens (human)	KEGG	3	GLUD1;GOT1;GOT2	22 (22)	9.99e-05	0.00477
Malate-Aspartate Shuttle	SMPDB	2	GOT2;MDH2	4 (4)	0.000102	0.00482
Methionine Cysteine metabolism	INOH	3	AHCYL1;GOT1;GOT2	24 (24)	0.000131	0.00611
gluconeogenesis	HumanCyc	3	MDH1;ALDOC;MDH2	25 (26)	0.000148	0.00685
pyruvate decarboxylation to acetyl CoA	HumanCyc	2	PDHA1;DLD	5 (5)	0.000169	0.00776
Glycolysis / Gluconeogenesis - Homo sapiens (human)	KEGG	4	PDHA1;DLD;ALDOC;PFKP	67 (67)	0.000171	0.00776
Fatty acid elongation - Homo sapiens (human)	KEGG	3	ECHS1;ACOT7;MECR	27 (27)	0.000187	0.00841
Pyruvate metabolism	Reactome	3	PDHA1;DLD;ME1	29 (29)	0.000232	0.0103
Fluoroacetic acid toxicity	Wikipathways	2	ACO2;CS	6 (6)	0.000253	0.011
Beta oxidation of decanoyl-CoA to octanoyl-CoA-CoA	Reactome	2	ECHS1;MECR	6 (6)	0.000253	0.011
Phenylalanine_ tyrosine and tryptophan biosynthesis - Homo sapiens (human)	KEGG	2	GOT1;GOT2	6 (6)	0.000253	0.011
Fructose and mannose metabolism - Homo sapiens (human)	KEGG	3	PMM1;PFKP;ALDOC	33 (33)	0.000343	0.0147
Long-chain-3-hydroxyacyl-coa dehydrogenase deficiency (LCHAD)	SMPDB	2	ECHS1;MECR	7 (7)	0.000354	0.0149
Fatty Acid Elongation In Mitochondria	SMPDB	2	ECHS1;MECR	7 (7)	0.000354	0.0149
Mitochondrial CIV Assembly	Wikipathways	3	NDUFA4;COX7A2;COX4I1	34 (34)	0.000375	0.0154
Propanoate metabolism - Homo sapiens (human)	KEGG	3	DLD;SUCLA2;ECHS1	34 (34)	0.000375	0.0154
Pyruvate metabolism	INOH	3	PDHA1;DLD;ME1	34 (34)	0.000375	0.0154
Mitochondrial Fatty Acid Beta-Oxidation	Reactome	3	ECHS1;ACOT7;MECR	36 (37)	0.000444	0.018
Pathways in clear cell renal cell carcinoma	Wikipathways	4	ALDOC;PFKP;MDH1;ME1	86 (86)	0.000446	0.018
Alanine_ aspartate and glutamate metabolism - Homo sapiens (human)	KEGG	3	GLUD1;GOT1;GOT2	37 (37)	0.000482	0.0193
Metabolism of amino acids and derivatives	Reactome	7	ECHS1;PDHA1;DLD;DLST;GOT1;GOT2;GLUD1	339 (339)	0.000491	0.0195
glycogenolysis	HumanCyc	2	AGL;PYGB	9 (9)	0.000603	0.0237
Glycine Serine metabolism	INOH	3	DLD;GOT1;GOT2	40 (40)	0.000608	0.0237
Signaling by Receptor Tyrosine Kinases	Reactome	8	ATP6V1C1;ATP6V1D;ATP6V1A;ATP6V1B2;ATP6V1F;ATP6V1E1;ATP6V1H;ATP6V0D1	464 (464)	0.000631	0.0244
Tryptophan metabolism - Homo sapiens (human)	KEGG	3	DLD;ECHS1;DLST	42 (42)	0.000702	0.0269
Glycolysis Gluconeogenesis	INOH	3	PFKP;ALDOC;ME1	45 (46)	0.00086	0.0327
mitochondrial fatty acid beta-oxidation of saturated fatty acids	Reactome	2	ECHS1;MECR	11 (11)	0.000916	0.0346
Lysine catabolism	Reactome	2	DLD;DLST	12 (12)	0.0011	0.0398
Alanine and aspartate metabolism	Wikipathways	2	GOT1;GOT2	12 (12)	0.0011	0.0398
isoleucine degradation	HumanCyc	2	DLD;ECHS1	12 (12)	0.0011	0.0398
Aspartate and asparagine metabolism	Reactome	2	GOT1;GOT2	12 (12)	0.0011	0.0398
Ammonia Recycling	SMPDB	2	GLUD1;DLD	12 (12)	0.0011	0.0398
Innate Immune System	Reactome	12	ATP6V1F;ATP6V1D;ALDOC;PYGB;ATP6V1A;ATP6V1B2;ATP6V1C1;ATP6V1E1;AGL;ATP6V1H;ATP6V0D1;HMOX2	1064 (1065)	0.00122	0.0435
Transport of small molecules	Reactome	9	ATP6V1F;ATP6V1D;ATP6V1A;ATP6V1B2;ATP6V1C1;ATP6V1E1;ATP6V1H;ATP6V0D1;HMOX2	641 (641)	0.00123	0.0435
Phenylalanine degradation	INOH	2	GOT1;GOT2	13 (13)	0.00129	0.0435
valine degradation	HumanCyc	2	DLD;ECHS1	13 (13)	0.00129	0.0435
Citrullinemia Type I	SMPDB	2	GLUD1;GOT2	13 (13)	0.00129	0.0435
Argininemia	SMPDB	2	GLUD1;GOT2	13 (13)	0.00129	0.0435
Carbamoyl Phosphate Synthetase Deficiency	SMPDB	2	GLUD1;GOT2	13 (13)	0.00129	0.0435
Argininosuccinic Aciduria	SMPDB	2	GLUD1;GOT2	13 (13)	0.00129	0.0435
Urea Cycle	SMPDB	2	GLUD1;GOT2	13 (13)	0.00129	0.0435
Ornithine Transcarbamylase Deficiency (OTC Deficiency)	SMPDB	2	GLUD1;GOT2	13 (13)	0.00129	0.0435
Regulation of pyruvate dehydrogenase (PDH) complex	Reactome	2	PDHA1;DLD	14 (14)	0.0015	0.0503
Glutamate and glutamine metabolism	Reactome	2	GLUD1;GOT2	15 (15)	0.00173	0.0575
Phenylalanine metabolism - Homo sapiens (human)	KEGG	2	GOT1;GOT2	17 (17)	0.00223	0.0725
Glycogen breakdown (glycogenolysis)	Reactome	2	AGL;PYGB	17 (17)	0.00223	0.0725
Doxorubicin Metabolism Pathway	SMPDB	2	NDUFS2;NDUFS7	17 (17)	0.00223	0.0725
Lysine degradation - Homo sapiens (human)	KEGG	3	DLD;ECHS1;DLST	63 (63)	0.00228	0.0737
Cytoprotection by HMOX1	Reactome	3	NDUFA4;HMOX2;COX4I1	65 (65)	0.0025	0.0795
Mitochondrial protein import	Reactome	3	ACO2;IDH3G;CS	65 (65)	0.0025	0.0795
Ornithine Aminotransferase Deficiency (OAT Deficiency)	SMPDB	2	GLUD1;GOT1	20 (20)	0.00309	0.091
Hyperornithinemia with gyrate atrophy (HOGA)	SMPDB	2	GLUD1;GOT1	20 (20)	0.00309	0.091
Creatine deficiency_ guanidinoacetate methyltransferase deficiency	SMPDB	2	GLUD1;GOT1	20 (20)	0.00309	0.091
L-arginine:glycine amidinotransferase deficiency	SMPDB	2	GLUD1;GOT1	20 (20)	0.00309	0.091
Hyperornithinemia-hyperammonemia-homocitrullinuria [HHH-syndrome]	SMPDB	2	GLUD1;GOT1	20 (20)	0.00309	0.091
Guanidinoacetate Methyltransferase Deficiency (GAMT Deficiency)	SMPDB	2	GLUD1;GOT1	20 (20)	0.00309	0.091
Prolinemia Type II	SMPDB	2	GLUD1;GOT1	20 (20)	0.00309	0.091
Prolidase Deficiency (PD)	SMPDB	2	GLUD1;GOT1	20 (20)	0.00309	0.091
Arginine and Proline Metabolism	SMPDB	2	GLUD1;GOT1	20 (20)	0.00309	0.091
Hyperprolinemia Type I	SMPDB	2	GLUD1;GOT1	20 (20)	0.00309	0.091
Hyperprolinemia Type II	SMPDB	2	GLUD1;GOT1	20 (20)	0.00309	0.091
Arginine: Glycine Amidinotransferase Deficiency (AGAT Deficiency)	SMPDB	2	GLUD1;GOT1	20 (20)	0.00309	0.091
Branched-chain amino acid catabolism	Reactome	2	DLD;ECHS1	21 (21)	0.00341	0.0997
Fatty Acid Biosynthesis	Wikipathways	2	ECHS1;MECR	22 (22)	0.00374	0.108
Lysine degradation	INOH	2	ECHS1;CS	22 (22)	0.00374	0.108
Proximal tubule bicarbonate reclamation - Homo sapiens (human)	KEGG	2	GLUD1;MDH1	23 (23)	0.00408	0.113
2-Hydroxyglutric Aciduria (D And L Form)	SMPDB	2	GLUD1;GOT2	23 (23)	0.00408	0.113
Homocarnosinosis	SMPDB	2	GLUD1;GOT2	23 (23)	0.00408	0.113
Hyperinsulinism-Hyperammonemia Syndrome	SMPDB	2	GLUD1;GOT2	23 (23)	0.00408	0.113
Succinic semialdehyde dehydrogenase deficiency	SMPDB	2	GLUD1;GOT2	23 (23)	0.00408	0.113
4-Hydroxybutyric Aciduria/Succinic Semialdehyde Dehydrogenase Deficiency	SMPDB	2	GLUD1;GOT2	23 (23)	0.00408	0.113
Glutamate Metabolism	SMPDB	2	GLUD1;GOT2	23 (23)	0.00408	0.113
Blockage of phagosome acidification	Reactome	1	ATP6V1H	1 (1)	0.00417	0.113
iron-sulfur cluster biosynthesis	HumanCyc	1	NFS1	1 (1)	0.00417	0.113
Thioguanine Metabolism Pathway	SMPDB	1	HPRT1	1 (1)	0.00417	0.113
Pentose phosphate cycle	INOH	2	PFKP;ALDOC	24 (24)	0.00444	0.119
glycolysis	HumanCyc	2	PFKP;ALDOC	24 (25)	0.00444	0.119
Glycogen metabolism	Reactome	2	AGL;PYGB	24 (24)	0.00444	0.119
Saturated fatty acids beta-oxidation	EHMN	2	ECHS1;MECR	25 (25)	0.00481	0.127
Alanine Aspartate Asparagine metabolism	INOH	2	GOT1;GOT2	25 (25)	0.00481	0.127
Protein localization	Reactome	4	ACO2;EPHX2;IDH3G;CS	165 (165)	0.00491	0.129
Sulfur amino acid metabolism	Reactome	2	GOT1;GOT2	27 (27)	0.0056	0.147
Fatty acid metabolism	Reactome	4	ECHS1;ACOT7;EPHX2;MECR	176 (177)	0.00616	0.16
Pentose phosphate pathway - Homo sapiens (human)	KEGG	2	ALDOC;PFKP	30 (30)	0.00689	0.162
Fructose Mannose metabolism	INOH	2	PMM1;ALDOC	30 (30)	0.00689	0.162
3-Methylglutaconic Aciduria Type I	SMPDB	2	DLD;ECHS1	30 (30)	0.00689	0.162
Valine_ Leucine and Isoleucine Degradation	SMPDB	2	DLD;ECHS1	30 (30)	0.00689	0.162
2-Methyl-3-Hydroxybutryl CoA Dehydrogenase Deficiency	SMPDB	2	DLD;ECHS1	30 (30)	0.00689	0.162
Isovaleric Aciduria	SMPDB	2	DLD;ECHS1	30 (30)	0.00689	0.162
3-Methylcrotonyl Coa Carboxylase Deficiency Type I	SMPDB	2	DLD;ECHS1	30 (30)	0.00689	0.162
Propionic Acidemia	SMPDB	2	DLD;ECHS1	30 (30)	0.00689	0.162
Maple Syrup Urine Disease	SMPDB	2	DLD;ECHS1	30 (30)	0.00689	0.162
3-Hydroxy-3-Methylglutaryl-CoA Lyase Deficiency	SMPDB	2	DLD;ECHS1	30 (30)	0.00689	0.162
Isobutyryl-coa dehydrogenase deficiency	SMPDB	2	DLD;ECHS1	30 (30)	0.00689	0.162
3-hydroxyisobutyric aciduria	SMPDB	2	DLD;ECHS1	30 (30)	0.00689	0.162
3-hydroxyisobutyric acid dehydrogenase deficiency	SMPDB	2	DLD;ECHS1	30 (30)	0.00689	0.162
Isovaleric acidemia	SMPDB	2	DLD;ECHS1	30 (30)	0.00689	0.162
Methylmalonate Semialdehyde Dehydrogenase Deficiency	SMPDB	2	DLD;ECHS1	30 (30)	0.00689	0.162
Methylmalonic Aciduria	SMPDB	2	DLD;ECHS1	30 (30)	0.00689	0.162
3-Methylglutaconic Aciduria Type IV	SMPDB	2	DLD;ECHS1	30 (30)	0.00689	0.162
3-Methylglutaconic Aciduria Type III	SMPDB	2	DLD;ECHS1	30 (30)	0.00689	0.162
Beta-Ketothiolase Deficiency	SMPDB	2	DLD;ECHS1	30 (30)	0.00689	0.162
Cellular response to chemical stress	Reactome	3	NDUFA4;HMOX2;COX4I1	99 (99)	0.00811	0.19
L-cysteine degradation I	HumanCyc	1	GOT1	2 (2)	0.00832	0.191
guanine and guanosine salvage	HumanCyc	1	HPRT1	2 (2)	0.00832	0.191
L-cysteine degradation II	HumanCyc	1	GOT1	2 (2)	0.00832	0.191
aspartate biosynthesis	HumanCyc	1	GOT1	2 (2)	0.00832	0.191
Fatty acid beta-oxidation	Wikipathways	2	DLD;ECHS1	34 (34)	0.00879	0.201
Glycogen Synthesis and Degradation	Wikipathways	2	AGL;PYGB	36 (36)	0.00982	0.221
Starch and sucrose metabolism - Homo sapiens (human)	KEGG	2	AGL;PYGB	36 (36)	0.00982	0.221
Tyrosine metabolism - Homo sapiens (human)	KEGG	2	GOT1;GOT2	36 (36)	0.00982	0.221
Glucagon signaling pathway - Homo sapiens (human)	KEGG	3	PDHA1;PYGB;PFKP	107 (107)	0.01	0.225
HIF-1 signaling pathway - Homo sapiens (human)	KEGG	3	PDHA1;ALDOC;PFKP	109 (109)	0.0105	0.235
adenine and adenosine salvage III	HumanCyc	1	HPRT1	3 (3)	0.0125	0.271
glutamate biosynthesis/degradation	HumanCyc	1	GLUD1	3 (3)	0.0125	0.271
asparagine biosynthesis	HumanCyc	1	GOT1	3 (3)	0.0125	0.271
glycine cleavage	HumanCyc	1	DLD	3 (3)	0.0125	0.271
acyl-CoA hydrolysis	HumanCyc	1	ACOT7	3 (3)	0.0125	0.271
Vitamin E metabolism	EHMN	2	ECHS1;ACOT7	43 (43)	0.0138	0.299
Signaling by Retinoic Acid	Reactome	2	PDHA1;DLD	44 (44)	0.0144	0.311
Amino Acid Metabolism Pathway Excerpt (Histidine catabolism extension)	Wikipathways	1	GLUD1	4 (4)	0.0166	0.345
<i>myo</i>-inositol <i>de novo</i> biosynthesis	HumanCyc	1	IMPA1	4 (4)	0.0166	0.345
4-hydroxyproline degradation	HumanCyc	1	GOT2	4 (4)	0.0166	0.345
molybdenum cofactor biosynthesis	HumanCyc	1	NFS1	4 (4)	0.0166	0.345
glutaryl-CoA degradation	HumanCyc	1	ECHS1	4 (4)	0.0166	0.345
2-oxoisovalerate decarboxylation to isobutanoyl-CoA	HumanCyc	1	DLD	4 (4)	0.0166	0.345
Glycine degradation	Reactome	1	DLD	4 (4)	0.0166	0.345
heme degradation	HumanCyc	1	HMOX2	4 (4)	0.0166	0.345
Valine_ leucine and isoleucine degradation - Homo sapiens (human)	KEGG	2	DLD;ECHS1	48 (48)	0.017	0.353
Valine_ leucine and isoleucine degradation	EHMN	2	DLD;ECHS1	49 (49)	0.0177	0.365
Arginine and proline metabolism - Homo sapiens (human)	KEGG	2	GOT1;GOT2	50 (51)	0.0184	0.378
D-Glutamine and D-glutamate metabolism - Homo sapiens (human)	KEGG	1	GLUD1	5 (5)	0.0207	0.408
Beta oxidation of octanoyl-CoA to hexanoyl-CoA	Reactome	1	ECHS1	5 (5)	0.0207	0.408
Beta oxidation of lauroyl-CoA to decanoyl-CoA-CoA	Reactome	1	ECHS1	5 (5)	0.0207	0.408
Beta oxidation of hexanoyl-CoA to butanoyl-CoA	Reactome	1	ECHS1	5 (5)	0.0207	0.408
Beta oxidation of butanoyl-CoA to acetyl-CoA	Reactome	1	ECHS1	5 (5)	0.0207	0.408
ornithine <i>de novo </i> biosynthesis	HumanCyc	1	GLUD1	5 (5)	0.0207	0.408
asparagine degradation	HumanCyc	1	GOT1	5 (5)	0.0207	0.408
Synthesis of GDP-mannose	Reactome	1	PMM1	5 (5)	0.0207	0.408
Arachidonate production from DAG	Reactome	1	MGLL	5 (5)	0.0207	0.408
Mitochondrial fatty acid synthesis pathway	Wikipathways	1	MECR	6 (6)	0.0248	0.477
methionine degradation	HumanCyc	1	AHCYL1	6 (6)	0.0248	0.477
threonine degradation	HumanCyc	1	DLD	6 (6)	0.0248	0.477
Methionine salvage pathway	Reactome	1	GOT1	6 (6)	0.0248	0.477
GDP-mannose biosynthesis	HumanCyc	1	PMM1	6 (6)	0.0248	0.477
Molybdenum cofactor biosynthesis	Reactome	1	NFS1	6 (6)	0.0248	0.477
Acetylcholine Synthesis	Wikipathways	1	PDHA1	7 (7)	0.0288	0.548
Arachidonate Epoxygenase - Epoxide Hydrolase	Wikipathways	1	EPHX2	7 (7)	0.0288	0.548
Nef Mediated CD8 Down-regulation	Reactome	1	ATP6V1H	7 (7)	0.0288	0.548
Thiamine metabolic pathways	Wikipathways	1	PDHA1	8 (8)	0.0329	0.585
Eicosanoid metabolism via cytochrome P450 monooxygenases (CYP) pathway	Wikipathways	1	EPHX2	8 (8)	0.0329	0.585
cysteine biosynthesis	HumanCyc	1	AHCYL1	8 (8)	0.0329	0.585
2-oxobutanoate degradation	HumanCyc	1	DLD	8 (8)	0.0329	0.585
palmitate biosynthesis	HumanCyc	1	ACOT7	8 (9)	0.0329	0.585
Synthesis of epoxy (EET) and dihydroxyeicosatrienoic acids (DHET)	Reactome	1	EPHX2	8 (8)	0.0329	0.585
Mitochondrial CII Assembly	Wikipathways	1	SDHB	8 (8)	0.0329	0.585
GABA shunt	HumanCyc	1	GLUD1	8 (8)	0.0329	0.585
Acyl chain remodeling of DAG and TAG	Reactome	1	MGLL	8 (8)	0.0329	0.585
sucrose degradation	HumanCyc	1	ALDOC	8 (8)	0.0329	0.585
Sulfur relay system - Homo sapiens (human)	KEGG	1	NFS1	8 (8)	0.0329	0.585
Biosynthesis of maresins	Reactome	1	EPHX2	8 (8)	0.0329	0.585
Glucose-Alanine Cycle	SMPDB	1	GLUD1	8 (8)	0.0329	0.585
Mitochondrial Beta-Oxidation of Short Chain Saturated Fatty Acids	SMPDB	1	ECHS1	8 (8)	0.0329	0.585
Mitochondrial Beta-Oxidation of Medium Chain Saturated Fatty Acids	SMPDB	1	ECHS1	8 (8)	0.0329	0.585
Short-chain 3-hydroxyacyl-CoA dehydrogenase deficiency (SCHAD)	SMPDB	1	ECHS1	8 (8)	0.0329	0.585
Butyrate Metabolism	SMPDB	1	ECHS1	8 (8)	0.0329	0.585
Central carbon metabolism in cancer - Homo sapiens (human)	KEGG	2	PDHA1;PFKP	70 (70)	0.0344	0.61
Glycolysis	Reactome	2	PFKP;ALDOC	72 (73)	0.0362	0.64
Nef Mediated CD4 Down-regulation	Reactome	1	ATP6V1H	9 (9)	0.0369	0.64
Cystinosis_ ocular nonnephropathic	SMPDB	1	GOT1	9 (9)	0.0369	0.64
Beta-mercaptolactate-cysteine disulfiduria	SMPDB	1	GOT1	9 (9)	0.0369	0.64
Cysteine Metabolism	SMPDB	1	GOT1	9 (9)	0.0369	0.64
Threonine and 2-Oxobutanoate Degradation	SMPDB	1	DLD	9 (9)	0.0369	0.64
TP53 Regulates Metabolic Genes	Reactome	2	NDUFA4;COX4I1	76 (76)	0.04	0.69
Mitochondrial Beta-Oxidation of Long Chain Saturated Fatty Acids	SMPDB	1	ECHS1	10 (10)	0.0409	0.702
Trans-sulfuration pathway	Wikipathways	1	GOT1	10 (10)	0.0409	0.702
3-oxo-10R-octadecatrienoate beta-oxidation	EHMN	1	ECHS1	11 (11)	0.0449	0.756
Phenylalanine and Tyrosine Metabolism	SMPDB	1	GOT1	11 (11)	0.0449	0.756
Phenylketonuria	SMPDB	1	GOT1	11 (11)	0.0449	0.756
Tyrosinemia Type 3 (TYRO3)	SMPDB	1	GOT1	11 (11)	0.0449	0.756
Tyrosinemia Type 2 (or Richner-Hanhart syndrome)	SMPDB	1	GOT1	11 (11)	0.0449	0.756
leucine degradation	HumanCyc	1	DLD	12 (12)	0.0489	0.812
Dimethyl-branched-chain fatty acid mitochondrial beta-oxidation	EHMN	1	ECHS1	12 (12)	0.0489	0.812
Trihydroxycoprostanoyl-CoA beta-oxidation	EHMN	1	ECHS1	12 (12)	0.0489	0.812
Mitochondrial iron-sulfur cluster biogenesis	Reactome	1	NFS1	12 (12)	0.0489	0.812
Neutrophil degranulation	Reactome	5	ALDOC;AGL;HMOX2;PYGB;ATP6V1D	486 (487)	0.0513	0.848
L-kynurenine degradation	HumanCyc	1	GOT2	13 (13)	0.0529	0.856
stearate biosynthesis	HumanCyc	1	ACOT7	13 (13)	0.0529	0.856
Degradation of cysteine and homocysteine	Reactome	1	GOT2	13 (13)	0.0529	0.856
Purine salvage	Reactome	1	HPRT1	13 (13)	0.0529	0.856
Suppression of phagosomal maturation	Reactome	1	ATP6V1H	13 (13)	0.0529	0.856
D-<i>myo</i>-inositol (1_4_5)-trisphosphate degradation	HumanCyc	1	IMPA1	13 (13)	0.0529	0.856
Very-long-chain acyl coa dehydrogenase deficiency (VLCAD)	SMPDB	1	ECHS1	14 (14)	0.0568	0.872
Medium chain acyl-coa dehydrogenase deficiency (MCAD)	SMPDB	1	ECHS1	14 (14)	0.0568	0.872
Synthesis of IP2_ IP_ and Ins in the cytosol	Reactome	1	IMPA1	14 (14)	0.0568	0.872
Long chain acyl-CoA dehydrogenase deficiency (LCAD)	SMPDB	1	ECHS1	14 (14)	0.0568	0.872
Inositol Phosphate Metabolism	SMPDB	1	IMPA1	14 (14)	0.0568	0.872
Malonyl-coa decarboxylase deficiency	SMPDB	1	ECHS1	14 (14)	0.0568	0.872
Trifunctional protein deficiency	SMPDB	1	ECHS1	14 (14)	0.0568	0.872
Carnitine palmitoyl transferase deficiency (II)	SMPDB	1	ECHS1	14 (14)	0.0568	0.872
Malonic Aciduria	SMPDB	1	ECHS1	14 (14)	0.0568	0.872
Short Chain Acyl CoA Dehydrogenase Deficiency (SCAD Deficiency)	SMPDB	1	ECHS1	14 (14)	0.0568	0.872
Fatty acid Metabolism	SMPDB	1	ECHS1	14 (14)	0.0568	0.872
Propanoate Metabolism	SMPDB	1	ECHS1	14 (14)	0.0568	0.872
Glutaric Aciduria Type I	SMPDB	1	ECHS1	14 (14)	0.0568	0.872
Ethylmalonic Encephalopathy	SMPDB	1	ECHS1	14 (14)	0.0568	0.872
Methylmalonic Aciduria Due to Cobalamin-Related Disorders	SMPDB	1	ECHS1	14 (14)	0.0568	0.872
Carnitine palmitoyl transferase deficiency (I)	SMPDB	1	ECHS1	14 (14)	0.0568	0.872
Ciliary landscape	Wikipathways	3	NDUFA9;NDUFA5;ECHS1	213 (213)	0.0591	0.903
triacylglycerol degradation	HumanCyc	1	MGLL	15 (15)	0.0608	0.921
Thiamine metabolism - Homo sapiens (human)	KEGG	1	NFS1	15 (16)	0.0608	0.921
Mercaptopurine Metabolism Pathway	SMPDB	1	HPRT1	15 (15)	0.0608	0.921
Cori Cycle	Wikipathways	1	PFKP	16 (16)	0.0647	0.977
Purine metabolism	EHMN	3	ATP6V1E1;ATP6V1A;ATP6V1B2	222 (222)	0.0652	0.981
Leukotriene metabolism	EHMN	2	ECHS1;ACOT7	102 (102)	0.0675	1
Heme degradation	Reactome	1	HMOX2	17 (17)	0.0686	1
Nitrogen metabolism - Homo sapiens (human)	KEGG	1	GLUD1	17 (17)	0.0686	1
ucalpain and friends in cell spread	BioCarta	1	ACTN2	17 (17)	0.0686	1
Butanoate metabolism	INOH	1	ECHS1	17 (17)	0.0686	1
Biosynthesis of DHA-derived SPMs	Reactome	1	EPHX2	17 (17)	0.0686	1
Immune System	Reactome	12	ATP6V1C1;ATP6V1D;ALDOC;PYGB;ATP6V1A;ATP6V1B2;ATP6V1F;ATP6V1E1;AGL;ATP6V1H;ATP6V0D1;HMOX2	1827 (1828)	0.0706	1
Urea cycle and metabolism of arginine_ proline_ glutamate_ aspartate and asparagine	EHMN	2	GLUD1;GOT2	105 (105)	0.071	1
Propanoate metabolism	EHMN	1	ECHS1	18 (18)	0.0725	1
Tyrosinemia_ transient_ of the newborn	SMPDB	1	GOT1	18 (18)	0.0725	1
Tyrosine Metabolism	SMPDB	1	GOT1	18 (18)	0.0725	1
Fatty acid biosynthesis - Homo sapiens (human)	KEGG	1	MECR	18 (18)	0.0725	1
Fructose and Mannose Degradation	SMPDB	1	PMM1	18 (18)	0.0725	1
oxidative stress induced gene expression via nrf2	BioCarta	1	HMOX2	18 (18)	0.0725	1
Glycogen synthetase deficiency	SMPDB	1	AGL	18 (18)	0.0725	1
Glycogenosis_ Type III. Cori disease_ Debrancher glycogenosis	SMPDB	1	AGL	18 (18)	0.0725	1
Dopamine beta-hydroxylase deficiency	SMPDB	1	GOT1	18 (18)	0.0725	1
Mucopolysaccharidosis VI. Sly syndrome	SMPDB	1	AGL	18 (18)	0.0725	1
Sucrase-isomaltase deficiency	SMPDB	1	AGL	18 (18)	0.0725	1
Glycogenosis_ Type IV. Amylopectinosis_ Anderson disease	SMPDB	1	AGL	18 (18)	0.0725	1
Glycogenosis_ Type VI. Hers disease	SMPDB	1	AGL	18 (18)	0.0725	1
Fructose intolerance_ hereditary	SMPDB	1	PMM1	18 (18)	0.0725	1
Alkaptonuria	SMPDB	1	GOT1	18 (18)	0.0725	1
Monoamine oxidase-a deficiency (MAO-A)	SMPDB	1	GOT1	18 (18)	0.0725	1
Hawkinsinuria	SMPDB	1	GOT1	18 (18)	0.0725	1
Starch and Sucrose Metabolism	SMPDB	1	AGL	18 (18)	0.0725	1
Tyrosinemia Type I	SMPDB	1	GOT1	18 (18)	0.0725	1
Fructosuria	SMPDB	1	PMM1	18 (18)	0.0725	1
Nucleotide metabolism	Wikipathways	1	HPRT1	19 (19)	0.0763	1
Biosynthesis of specialized proresolving mediators (SPMs)	Reactome	1	EPHX2	19 (19)	0.0763	1
fatty acid &beta;-oxidation (peroxisome)	HumanCyc	1	ECHS1	19 (19)	0.0763	1
fatty acid &beta;-oxidation	HumanCyc	1	ECHS1	19 (19)	0.0763	1
superpathway of D-<i>myo</i>-inositol (1_4_5)-trisphosphate metabolism	HumanCyc	1	IMPA1	20 (20)	0.0802	1
Unblocking of NMDA receptors_ glutamate binding and activation	Reactome	1	ACTN2	20 (20)	0.0802	1
Mitochondrial Electron Transport Chain	SMPDB	1	SDHB	20 (20)	0.0802	1
Mono-unsaturated fatty acid beta-oxidation	EHMN	1	ECHS1	21 (21)	0.084	1
phosphoinositides and their downstream targets	BioCarta	1	PFKP	21 (21)	0.084	1
Nef-mediates down modulation of cell surface receptors by recruiting them to clathrin adapters	Reactome	1	ATP6V1H	21 (21)	0.084	1
PI3K-AKT-mTOR - VitD3 signaling	Wikipathways	1	PDHA1	22 (22)	0.0879	1
Triglyceride catabolism	Reactome	1	MGLL	22 (22)	0.0879	1
Phosphoenolpyruvate carboxykinase deficiency 1 (PEPCK1)	SMPDB	1	MDH2	22 (22)	0.0879	1
Ras activation upon Ca2+ influx through NMDA receptor	Reactome	1	ACTN2	22 (22)	0.0879	1
Gluconeogenesis	SMPDB	1	MDH2	22 (22)	0.0879	1
Glycogenosis_ Type IA. Von gierke disease	SMPDB	1	MDH2	22 (22)	0.0879	1
Glycogenosis_ Type IC	SMPDB	1	MDH2	22 (22)	0.0879	1
Inositol Metabolism	SMPDB	1	IMPA1	22 (22)	0.0879	1
Glycogen Storage Disease Type 1A (GSD1A) or Von Gierke Disease	SMPDB	1	MDH2	22 (22)	0.0879	1
Triosephosphate isomerase	SMPDB	1	MDH2	22 (22)	0.0879	1
Fructose-1_6-diphosphatase deficiency	SMPDB	1	MDH2	22 (22)	0.0879	1
Glycogenosis_ Type IB	SMPDB	1	MDH2	22 (22)	0.0879	1
Butanoate metabolism	EHMN	1	ECHS1	23 (23)	0.0917	1
Di-unsaturated fatty acid beta-oxidation	EHMN	1	ECHS1	23 (23)	0.0917	1
Nephrin family interactions	Reactome	1	ACTN2	23 (23)	0.0917	1
RANKL	NetPath	1	ATP6V1E1	23 (23)	0.0917	1
Nucleotide salvage	Reactome	1	HPRT1	23 (23)	0.0917	1
Response of Mtb to phagocytosis	Reactome	1	ATP6V1H	23 (23)	0.0917	1
eicosanoid metabolism	BioCarta	1	EPHX2	23 (23)	0.0917	1
Long-term potentiation	Reactome	1	ACTN2	23 (23)	0.0917	1
Negative regulation of NMDA receptor-mediated neuronal transmission	Reactome	1	ACTN2	23 (23)	0.0917	1
Propanoate metabolism	INOH	1	ECHS1	25 (25)	0.0992	1
Assembly and cell surface presentation of NMDA receptors	Reactome	1	ACTN2	25 (25)	0.0992	1
Disulfiram Action Pathway	SMPDB	1	GOT1	25 (25)	0.0992	1
Lysosome - Homo sapiens (human)	KEGG	2	ATP6V0D1;ATP6V1H	128 (128)	0.0995	1
Effects of PIP2 hydrolysis	Reactome	1	MGLL	27 (27)	0.107	1
Transcriptional activation of mitochondrial biogenesis	Reactome	1	GLUD1	27 (27)	0.107	1
Biosynthesis of unsaturated fatty acids - Homo sapiens (human)	KEGG	1	ACOT7	27 (27)	0.107	1
3-Phosphoglycerate dehydrogenase deficiency	SMPDB	1	DLD	27 (27)	0.107	1
Glycine and Serine Metabolism	SMPDB	1	DLD	27 (27)	0.107	1
Non Ketotic Hyperglycinemia	SMPDB	1	DLD	27 (27)	0.107	1
Infection with Mycobacterium tuberculosis	Reactome	1	ATP6V1H	27 (27)	0.107	1
Glutamate Glutamine metabolism	INOH	1	GLUD1	27 (27)	0.107	1
Dimethylglycine Dehydrogenase Deficiency	SMPDB	1	DLD	27 (27)	0.107	1
Hyperglycinemia_ non-ketotic	SMPDB	1	DLD	27 (27)	0.107	1
Dimethylglycine Dehydrogenase Deficiency	SMPDB	1	DLD	27 (27)	0.107	1
Sarcosinemia	SMPDB	1	DLD	27 (27)	0.107	1
Dihydropyrimidine Dehydrogenase Deficiency (DHPD)	SMPDB	1	DLD	27 (27)	0.107	1
Omega-6 fatty acid metabolism	EHMN	1	ECHS1	28 (28)	0.11	1
Butanoate metabolism - Homo sapiens (human)	KEGG	1	ECHS1	28 (28)	0.11	1
The role of Nef in HIV-1 replication and disease pathogenesis	Reactome	1	ATP6V1H	28 (28)	0.11	1
Lipid Metabolism Pathway	Wikipathways	1	PDHA1	29 (29)	0.114	1
Metabolism of porphyrins	Reactome	1	HMOX2	29 (29)	0.114	1
beta-Alanine metabolism - Homo sapiens (human)	KEGG	1	ECHS1	30 (30)	0.118	1
CREB1 phosphorylation through NMDA receptor-mediated activation of RAS signaling	Reactome	1	ACTN2	30 (30)	0.118	1
Etodolac Action Pathway	SMPDB	1	EPHX2	30 (30)	0.118	1
Ketoprofen Action Pathway	SMPDB	1	EPHX2	30 (30)	0.118	1
Rofecoxib Action Pathway	SMPDB	1	EPHX2	30 (30)	0.118	1
Acetylsalicylic Acid Action Pathway	SMPDB	1	EPHX2	30 (30)	0.118	1
Diflunisal Action Pathway	SMPDB	1	EPHX2	30 (30)	0.118	1
Leukotriene C4 Synthesis Deficiency	SMPDB	1	EPHX2	30 (30)	0.118	1
Acetaminophen Action Pathway	SMPDB	1	EPHX2	30 (30)	0.118	1
Sulindac Action Pathway	SMPDB	1	EPHX2	30 (30)	0.118	1
Diclofenac Action Pathway	SMPDB	1	EPHX2	30 (30)	0.118	1
Ketorolac Action Pathway	SMPDB	1	EPHX2	30 (30)	0.118	1
Naproxen Action Pathway	SMPDB	1	EPHX2	30 (30)	0.118	1
Etoricoxib Action Pathway	SMPDB	1	EPHX2	30 (30)	0.118	1
Carprofen Action Pathway	SMPDB	1	EPHX2	30 (30)	0.118	1
Flurbiprofen Action Pathway	SMPDB	1	EPHX2	30 (30)	0.118	1
Fenoprofen Action Pathway	SMPDB	1	EPHX2	30 (30)	0.118	1
Antrafenine Action Pathway	SMPDB	1	EPHX2	30 (30)	0.118	1
Antipyrine Action Pathway	SMPDB	1	EPHX2	30 (30)	0.118	1
Lumiracoxib Action Pathway	SMPDB	1	EPHX2	30 (30)	0.118	1
Magnesium salicylate Action Pathway	SMPDB	1	EPHX2	30 (30)	0.118	1
Trisalicylate-choline Action Pathway	SMPDB	1	EPHX2	30 (30)	0.118	1
Nepafenac Action Pathway	SMPDB	1	EPHX2	30 (30)	0.118	1
Phenylbutazone Action Pathway	SMPDB	1	EPHX2	30 (30)	0.118	1
Lornoxicam Action Pathway	SMPDB	1	EPHX2	30 (30)	0.118	1
Salsalate Action Pathway	SMPDB	1	EPHX2	30 (30)	0.118	1
Tenoxicam Action Pathway	SMPDB	1	EPHX2	30 (30)	0.118	1
Tiaprofenic Acid Action Pathway	SMPDB	1	EPHX2	30 (30)	0.118	1
Tolmetin Action Pathway	SMPDB	1	EPHX2	30 (30)	0.118	1
Salicylic Acid Action Pathway	SMPDB	1	EPHX2	30 (30)	0.118	1
Salicylate-sodium Action Pathway	SMPDB	1	EPHX2	30 (30)	0.118	1
Oxaprozin Action Pathway	SMPDB	1	EPHX2	30 (30)	0.118	1
Valdecoxib Action Pathway	SMPDB	1	EPHX2	30 (30)	0.118	1
Nabumetone Action Pathway	SMPDB	1	EPHX2	30 (30)	0.118	1
Meloxicam Action Pathway	SMPDB	1	EPHX2	30 (30)	0.118	1
Suprofen Action Pathway	SMPDB	1	EPHX2	30 (30)	0.118	1
Bromfenac Action Pathway	SMPDB	1	EPHX2	30 (30)	0.118	1
Mefenamic Acid Action Pathway	SMPDB	1	EPHX2	30 (30)	0.118	1
Arachidonic Acid Metabolism	SMPDB	1	EPHX2	30 (30)	0.118	1
Piroxicam Action Pathway	SMPDB	1	EPHX2	30 (30)	0.118	1
Trans-sulfuration and one-carbon metabolism	Wikipathways	1	AHCYL1	31 (31)	0.122	1
Galactose metabolism - Homo sapiens (human)	KEGG	1	PFKP	31 (31)	0.122	1
erk and pi-3 kinase are necessary for collagen binding in corneal epithelia	BioCarta	1	ACTN2	31 (31)	0.122	1
Indomethacin Action Pathway	SMPDB	1	EPHX2	31 (31)	0.122	1
Signal Transduction	Reactome	14	ATP6V1C1;ATP6V1H;PDHA1;DLD;ATP6V1A;ATP6V1B2;MGLL;ATP6V1F;ATP6V1E1;ATP6V1D;ACTN2;NDUFA5;HMOX2;ATP6V0D1	2431 (2432)	0.123	1
Valine Leucine Isoleucine degradation	INOH	1	ECHS1	32 (32)	0.125	1
Tyrosine metabolism	INOH	1	SDHB	33 (33)	0.129	1
integrin signaling pathway	BioCarta	1	ACTN2	33 (33)	0.129	1
Metabolism of lipids	Reactome	5	ECHS1;ACOT7;EPHX2;MECR;MGLL	645 (646)	0.13	1
Striated Muscle Contraction	Reactome	1	ACTN2	35 (35)	0.136	1
Selenoamino acid metabolism	EHMN	1	AHCYL1	36 (36)	0.14	1
Triglyceride metabolism	Reactome	1	MGLL	36 (36)	0.14	1
Celecoxib Action Pathway	SMPDB	1	EPHX2	36 (36)	0.14	1
Necroptosis - Homo sapiens (human)	KEGG	2	GLUD1;PYGB	159 (159)	0.142	1
Xanthine Dehydrogenase Deficiency (Xanthinuria)	SMPDB	1	HPRT1	37 (37)	0.143	1
Purine Nucleoside Phosphorylase Deficiency	SMPDB	1	HPRT1	37 (37)	0.143	1
Adenylosuccinate Lyase Deficiency	SMPDB	1	HPRT1	37 (37)	0.143	1
AICA-Ribosiduria	SMPDB	1	HPRT1	37 (37)	0.143	1
Adenine phosphoribosyltransferase deficiency (APRT)	SMPDB	1	HPRT1	37 (37)	0.143	1
Mitochondrial DNA depletion syndrome	SMPDB	1	HPRT1	37 (37)	0.143	1
Myoadenylate deaminase deficiency	SMPDB	1	HPRT1	37 (37)	0.143	1
Purine Metabolism	SMPDB	1	HPRT1	37 (37)	0.143	1
Molybdenum Cofactor Deficiency	SMPDB	1	HPRT1	37 (37)	0.143	1
Adenosine Deaminase Deficiency	SMPDB	1	HPRT1	37 (37)	0.143	1
Gout or Kelley-Seegmiller Syndrome	SMPDB	1	HPRT1	37 (37)	0.143	1
Lesch-Nyhan Syndrome (LNS)	SMPDB	1	HPRT1	37 (37)	0.143	1
Xanthinuria type I	SMPDB	1	HPRT1	37 (37)	0.143	1
Xanthinuria type II	SMPDB	1	HPRT1	37 (37)	0.143	1
Striated Muscle Contraction Pathway	Wikipathways	1	ACTN2	38 (38)	0.147	1
Glycine_ serine and threonine metabolism - Homo sapiens (human)	KEGG	1	DLD	40 (40)	0.154	1
Inositol phosphate metabolism	INOH	1	IMPA1	41 (41)	0.158	1
Putative anti-Inflammatory metabolites formation from EPA	EHMN	1	EPHX2	41 (41)	0.158	1
Tryptophan metabolism	Wikipathways	1	ECHS1	42 (42)	0.161	1
Porphyrin and chlorophyll metabolism - Homo sapiens (human)	KEGG	1	HMOX2	42 (42)	0.161	1
Muscle contraction	Reactome	2	ACTN2;AHCYL1	174 (174)	0.164	1
De novo fatty acid biosynthesis	EHMN	1	ACOT7	43 (43)	0.165	1
Fatty acid degradation - Homo sapiens (human)	KEGG	1	ECHS1	43 (43)	0.165	1
Fat digestion and absorption - Homo sapiens (human)	KEGG	1	GOT2	43 (43)	0.165	1
Galactose metabolism	EHMN	1	PFKP	44 (44)	0.168	1
Ion homeostasis	Reactome	1	AHCYL1	44 (44)	0.168	1
Tuberculosis - Homo sapiens (human)	KEGG	2	ATP6V0D1;ATP6V1H	179 (180)	0.171	1
NO-cGMP-PKG mediated Neuroprotection	Wikipathways	1	ACTN2	47 (47)	0.179	1
Mercaptopurine Action Pathway	SMPDB	1	HPRT1	47 (47)	0.179	1
Azathioprine Action Pathway	SMPDB	1	HPRT1	47 (47)	0.179	1
Thioguanine Action Pathway	SMPDB	1	HPRT1	47 (47)	0.179	1
Amino sugar and nucleotide sugar metabolism - Homo sapiens (human)	KEGG	1	PMM1	48 (48)	0.182	1
Ibuprofen Action Pathway	SMPDB	1	EPHX2	50 (50)	0.189	1
Xenobiotics metabolism	EHMN	1	EPHX2	51 (51)	0.192	1
Inositol phosphate metabolism	Reactome	1	IMPA1	51 (51)	0.192	1
One-carbon metabolism and related pathways	Wikipathways	1	AHCYL1	52 (52)	0.196	1
mechanism of gene regulation by peroxisome proliferators via ppara	BioCarta	1	ME1	52 (52)	0.196	1
Mitochondrial biogenesis	Reactome	1	GLUD1	53 (53)	0.199	1
Bile acid biosynthesis	EHMN	1	ACOT7	53 (53)	0.199	1
Regulation of lipolysis in adipocytes - Homo sapiens (human)	KEGG	1	MGLL	55 (57)	0.206	1
Mineral absorption - Homo sapiens (human)	KEGG	1	HMOX2	59 (59)	0.219	1
Lysine metabolism	EHMN	1	DLST	60 (60)	0.222	1
Arachidonic acid metabolism	Reactome	1	EPHX2	60 (60)	0.222	1
Arachidonic acid metabolism - Homo sapiens (human)	KEGG	1	EPHX2	61 (61)	0.225	1
Glycerolipid metabolism - Homo sapiens (human)	KEGG	1	MGLL	61 (61)	0.225	1
Signaling events mediated by focal adhesion kinase	PID	1	ACTN2	62 (62)	0.229	1
Post NMDA receptor activation events	Reactome	1	ACTN2	62 (62)	0.229	1
Modulators of TCR signaling and T cell activation	Wikipathways	1	NDUFB10	63 (63)	0.232	1
Synthesis of substrates in N-glycan biosythesis	Reactome	1	PMM1	63 (63)	0.232	1
Peroxisomal protein import	Reactome	1	EPHX2	64 (64)	0.235	1
Tryptophan degradation	INOH	1	ECHS1	66 (66)	0.241	1
Integrated breast cancer pathway	Wikipathways	1	IMPA1	67 (67)	0.245	1
PPAR signaling pathway	Wikipathways	1	ME1	68 (68)	0.248	1
Sterol regulatory element-binding proteins (SREBP) signaling	Wikipathways	1	MDH1	68 (68)	0.248	1
Linoleate metabolism	EHMN	1	EPHX2	72 (72)	0.26	1
Inositol phosphate metabolism - Homo sapiens (human)	KEGG	1	IMPA1	73 (73)	0.263	1
Thyroid hormones production and their peripheral downstream signaling effects	Wikipathways	1	MGLL	74 (74)	0.267	1
PPAR signaling pathway - Homo sapiens (human)	KEGG	1	ME1	74 (76)	0.267	1
RHOG GTPase cycle	Reactome	1	NDUFA5	74 (74)	0.267	1
Arrhythmogenic Right Ventricular Cardiomyopathy	Wikipathways	1	ACTN2	74 (74)	0.267	1
Activation of NMDA receptors and postsynaptic events	Reactome	1	ACTN2	75 (75)	0.27	1
VEGFA-VEGFR2 Signaling Pathway	Wikipathways	3	ATP6V1E1;ATP6V0D1;GLUD1	433 (433)	0.27	1
Arrhythmogenic right ventricular cardiomyopathy - Homo sapiens (human)	KEGG	1	ACTN2	77 (77)	0.276	1
Biosynthesis of the N-glycan precursor (dolichol lipid-linked oligosaccharide_ LLO) and transfer to a nascent protein	Reactome	1	PMM1	77 (77)	0.276	1
Glycine_ serine_ alanine and threonine metabolism	EHMN	1	DLD	78 (78)	0.279	1
Methionine and cysteine metabolism	EHMN	1	GOT2	78 (78)	0.279	1
p73 transcription factor network	PID	1	NDUFS2	79 (79)	0.282	1
RNA degradation - Homo sapiens (human)	KEGG	1	PFKP	79 (79)	0.282	1
Drug metabolism - other enzymes - Homo sapiens (human)	KEGG	1	HPRT1	80 (80)	0.285	1
Peroxisome - Homo sapiens (human)	KEGG	1	EPHX2	82 (82)	0.291	1
Platelet activation_ signaling and aggregation	Reactome	2	ACTN2;MGLL	263 (263)	0.3	1
Host Interactions of HIV factors	Reactome	1	ATP6V1H	89 (89)	0.311	1
Phosphatidylinositol signaling system - Homo sapiens (human)	KEGG	1	IMPA1	97 (97)	0.334	1
Arachidonic acid metabolism	EHMN	1	EPHX2	98 (98)	0.337	1
Signaling by Nuclear Receptors	Reactome	2	PDHA1;DLD	294 (295)	0.348	1
Metabolism of nucleotides	Reactome	1	HPRT1	102 (102)	0.348	1
Cardiac conduction	Reactome	1	AHCYL1	105 (105)	0.356	1
Purine nucleotides nucleosides metabolism	INOH	1	HPRT1	107 (107)	0.362	1
Thermogenesis	Wikipathways	1	MGLL	108 (108)	0.364	1
Tyrosine metabolism	EHMN	1	GOT2	108 (108)	0.364	1
Insulin resistance - Homo sapiens (human)	KEGG	1	PYGB	108 (108)	0.364	1
Metabolism of water-soluble vitamins and cofactors	Reactome	1	NFS1	111 (111)	0.372	1
AMPK signaling pathway - Homo sapiens (human)	KEGG	1	PFKP	120 (120)	0.396	1
Thyroid hormone signaling pathway - Homo sapiens (human)	KEGG	1	PFKP	121 (121)	0.398	1
Cell-Cell communication	Reactome	1	ACTN2	124 (124)	0.406	1
Purine metabolism - Homo sapiens (human)	KEGG	1	HPRT1	129 (130)	0.418	1
Glycerophospholipid biosynthesis	Reactome	1	MGLL	130 (130)	0.421	1
Platelet degranulation	Reactome	1	ACTN2	131 (131)	0.423	1
Response to elevated platelet cytosolic Ca2+	Reactome	1	ACTN2	136 (136)	0.435	1
Insulin signaling pathway - Homo sapiens (human)	KEGG	1	PYGB	137 (137)	0.437	1
Transcriptional Regulation by TP53	Reactome	2	NDUFA4;COX4I1	361 (361)	0.446	1
NRF2 pathway	Wikipathways	1	ME1	143 (143)	0.451	1
22q11.2 copy number variation syndrome	Wikipathways	1	GLUD1	149 (149)	0.465	1
RHOA GTPase cycle	Reactome	1	HMOX2	149 (149)	0.465	1
Mesodermal commitment pathway	Wikipathways	1	HPRT1	153 (153)	0.474	1
Metabolism of vitamins and cofactors	Reactome	1	NFS1	180 (180)	0.531	1
Neurotransmitter receptors and postsynaptic signal transmission	Reactome	1	ACTN2	185 (185)	0.541	1
Metapathway biotransformation Phase I and II	Wikipathways	1	EPHX2	186 (186)	0.543	1
HIV Infection	Reactome	1	ATP6V1H	192 (192)	0.554	1
RHO GTPase cycle	Reactome	2	NDUFA5;HMOX2	442 (442)	0.554	1
EGFR1	NetPath	2	AHCYL1;PYGB	454 (455)	0.569	1
Viral carcinogenesis - Homo sapiens (human)	KEGG	1	ATP6V0D1	203 (204)	0.574	1
Phospholipid metabolism	Reactome	1	MGLL	213 (213)	0.592	1
G alpha (q) signalling events	Reactome	1	MGLL	221 (221)	0.606	1
Organelle biogenesis and maintenance	Reactome	1	GLUD1	231 (231)	0.622	1
RAF/MAP kinase cascade	Reactome	1	ACTN2	235 (235)	0.629	1
MAPK1/MAPK3 signaling	Reactome	1	ACTN2	236 (236)	0.63	1
Transmission across Chemical Synapses	Reactome	1	ACTN2	249 (249)	0.65	1
MAPK family signaling cascades	Reactome	1	ACTN2	270 (270)	0.68	1
IL-18 signaling pathway	Wikipathways	1	PYGB	274 (274)	0.685	1
Asparagine N-linked glycosylation	Reactome	1	PMM1	283 (283)	0.697	1
Nuclear Receptors Meta-Pathway	Wikipathways	1	ME1	317 (317)	0.738	1
Hemostasis	Reactome	2	ACTN2;MGLL	677 (677)	0.781	1
Signaling by Rho GTPases	Reactome	2	NDUFA5;HMOX2	688 (689)	0.789	1
Signaling by Rho GTPases_ Miro GTPases and RHOBTB3	Reactome	2	NDUFA5;HMOX2	704 (705)	0.8	1
Neuronal System	Reactome	1	ACTN2	391 (391)	0.809	1
GPCR downstream signalling	Reactome	1	MGLL	633 (633)	0.933	1
Signaling by GPCR	Reactome	1	MGLL	706 (706)	0.952	1
Infectious disease	Reactome	1	ATP6V1H	750 (750)	0.96	1
Generic Transcription Pathway	Reactome	2	NDUFA4;COX4I1	1177 (1178)	0.963	1
RNA Polymerase II Transcription	Reactome	2	NDUFA4;COX4I1	1306 (1307)	0.977	1
Gene expression (Transcription)	Reactome	2	NDUFA4;COX4I1	1438 (1439)	0.987	1
Disease	Reactome	1	ATP6V1H	1029 (1029)	0.989	1
Post-translational protein modification	Reactome	1	PMM1	1425 (1425)	0.998	1
Metabolism of proteins	Reactome	1	PMM1	1934 (1935)	1	1
