# Supplementary material for: Metabolic remodeling of pyrimidine synthesis pathway and serine synthesis pathway in human glioblastoma
Source: Sci Rep. 2022 Sep 29;12:16277. doi: 10.1038/s41598-022-20613-w (PMC9522918; doi:10.1038/s41598-022-20613-w)
Supplement: Supplementary file 3 — Supplementary Table S3. [file 41598_2022_20613_MOESM3_ESM.xlsx]

## Sheet: TCGA
	coef	exp(coef)	se(coef)	z	Pr(>|z|)
SHMT1	0.136644	1.14642	0.201014	0.679777	0.496646
SHMT2	-0.157076	0.854639	0.179964	-0.872819	0.382761
VPS29	-0.0420636	0.958809	0.17833	-0.235876	0.813529
PSAT1	-0.0840214	0.919412	0.193981	-0.433142	0.664911
SRR	0.230862	1.25968	0.23928	0.964818	0.334636
PHGDH	-0.267512	0.765281	0.180657	-1.48077	0.138667
PSPH	-0.122563	0.88465	0.0858008	-1.42846	0.153161

## Sheet: GSE16011
Supplementary table S3. The coefficients of each gene in the Cox proportional hazard model in two cohort studies.
	coef	exp(coef)	se(coef)	z	Pr(>|z|)
SHMT1	0.161677	1.17548	0.198159	0.815894	0.414561
SHMT2	-0.315775	0.729224	0.152532	-2.07022	0.0384322
VPS29	0.279776	1.32283	0.306601	0.91251	0.3615
PSAT1	-0.0788496	0.924179	0.166136	-0.47461	0.635065
SRR	0.290219	1.33672	0.222864	1.30222	0.19284
PHGDH	-0.104075	0.901158	0.197547	-0.526834	0.598309
PSPH	0.52382	1.68847	0.110329	4.74781	2.0563e-06
