# Supplementary material for: Metabolic remodeling of pyrimidine synthesis pathway and serine synthesis pathway in human glioblastoma
Source: Sci Rep. 2022 Sep 29;12:16277. doi: 10.1038/s41598-022-20613-w (PMC9522918; doi:10.1038/s41598-022-20613-w)
Supplement: Supplementary file 4 — Supplementary Table S4. [file 41598_2022_20613_MOESM4_ESM.xlsx]

## Sheet: TCGA
barcode	time	censor	linear_predictor	risk
TCGA-02-0047|GBM	1.2274	1	0.187454	high
TCGA-02-0055|GBM	0.208219	1	0.361252	high
TCGA-02-2483|GBM	1.27671	0	-0.123357	low
TCGA-02-2485|GBM	1.28767	0	-0.454743	low
TCGA-02-2486|GBM	1.35068	0	0.304258	high
TCGA-06-0125|GBM	3.96712	1	0.247197	high
TCGA-06-0125|GBM	3.96712	1	-0.00176155	low
TCGA-06-0129|GBM	2.80548	1	0.159512	high
TCGA-06-0130|GBM	1.07945	1	0.366637	high
TCGA-06-0132|GBM	2.11233	1	0.278347	high
TCGA-06-0138|GBM	2.01918	1	-0.109784	low
TCGA-06-0141|GBM	0.857534	1	0.366254	high
TCGA-06-0152|GBM	1.0274	1	0.539019	high
TCGA-06-0156|GBM	0.487671	1	0.117037	high
TCGA-06-0157|GBM	0.265753	1	-0.182762	low
TCGA-06-0158|GBM	0.90137	1	0.0435993	high
TCGA-06-0168|GBM	1.63836	1	-0.332859	low
TCGA-06-0171|GBM	1.09315	1	0.684595	high
TCGA-06-0174|GBM	0.268493	1	-0.257483	low
TCGA-06-0178|GBM	4.49863	0	-0.422846	low
TCGA-06-0184|GBM	3.36438	0	-0.119137	low
TCGA-06-0187|GBM	2.26849	1	-0.826616	low
TCGA-06-0190|GBM	0.868493	1	0.157356	high
TCGA-06-0190|GBM	0.868493	1	-0.019986	low
TCGA-06-0210|GBM	0.616438	1	0.463191	high
TCGA-06-0210|GBM	0.616438	1	0.245177	high
TCGA-06-0211|GBM	0.986301	1	0.057479	high
TCGA-06-0211|GBM	0.986301	1	0.31067	high
TCGA-06-0219|GBM	0.060274	1	-0.347929	low
TCGA-06-0221|GBM	1.65205	1	0.124322	high
TCGA-06-0238|GBM	1.10959	1	-0.00117124	low
TCGA-06-0644|GBM	1.0274	0	0.50034	high
TCGA-06-0645|GBM	0.479452	1	0.68636	high
TCGA-06-0646|GBM	0.479452	1	0.180626	high
TCGA-06-0649|GBM	0.175342	1	0.244547	high
TCGA-06-0686|GBM	0.783562	0	-0.368859	low
TCGA-06-0743|GBM	1.86027	0	-1.06805	low
TCGA-06-0744|GBM	1.63014	0	-0.923483	low
TCGA-06-0745|GBM	0.654795	1	-0.112558	low
TCGA-06-0747|GBM	0.224658	1	0.377396	high
TCGA-06-0749|GBM	0.224658	1	-0.184708	low
TCGA-06-0750|GBM	0.0767123	1	0.117875	high
TCGA-06-0878|GBM	0.59726	0	0.453594	high
TCGA-06-0882|GBM	0.452055	0	0.0812059	high
TCGA-06-1804|GBM	1.13425	1	-0.137237	low
TCGA-06-2557|GBM	0.090411	1	-0.182107	low
TCGA-06-2558|GBM	1.0411	1	-0.197712	low
TCGA-06-2559|GBM	0.410959	1	-0.00680493	low
TCGA-06-2561|GBM	0.772603	0	-0.149322	low
TCGA-06-2562|GBM	0.235616	0	0.588404	high
TCGA-06-2563|GBM	0.709589	0	0.336798	high
TCGA-06-2564|GBM	0.49589	0	0.278104	high
TCGA-06-2565|GBM	0.567123	0	-0.111733	low
TCGA-06-2567|GBM	0.364384	1	-0.0641917	low
TCGA-06-2569|GBM	0.0356164	0	-0.297464	low
TCGA-06-2570|GBM	0.780822	0	-0.00687275	low
TCGA-06-5408|GBM	0.978082	1	0.0899764	high
TCGA-06-5410|GBM	0.29589	1	0.58246	high
TCGA-06-5411|GBM	0.69589	1	0.261814	high
TCGA-06-5412|GBM	0.378082	1	0.444677	high
TCGA-06-5413|GBM	0.734247	0	0.00414863	high
TCGA-06-5414|GBM	0.747945	0	0.723492	high
TCGA-06-5415|GBM	0.712329	0	-0.173863	low
TCGA-06-5416|GBM	0.558904	0	0.0164025	high
TCGA-06-5417|GBM	0.424658	0	-0.0470044	low
TCGA-06-5418|GBM	0.227397	1	0.370368	high
TCGA-06-5856|GBM	0.312329	1	0.277519	high
TCGA-06-5858|GBM	0.512329	0	-0.19599	low
TCGA-06-5859|GBM	0.380822	0	0.113625	high
TCGA-08-0386|GBM	1.50137	1	-0.448968	low
TCGA-12-0616|GBM	1.2274	1	0.0414037	high
TCGA-12-0618|GBM	1.08219	1	-0.0499386	low
TCGA-12-0619|GBM	2.90959	1	0.18185	high
TCGA-12-0821|GBM	0.884932	1	-0.200118	low
TCGA-12-1597|GBM	1.84932	1	0.167969	high
TCGA-12-3650|GBM	0.912329	1	0.141774	high
TCGA-12-3652|GBM	2.90959	1	-0.340925	low
TCGA-12-3653|GBM	1.21096	1	-0.0835241	low
TCGA-12-5295|GBM	1.24384	1	0.261678	high
TCGA-12-5299|GBM	0.268493	1	0.00050795	high
TCGA-14-0736|GBM	1.26027	1	-0.367522	low
TCGA-14-0781|GBM	0.0794521	1	0.513254	high
TCGA-14-0787|GBM	0.186301	1	0.326679	high
TCGA-14-0789|GBM	0.936986	1	0.990958	high
TCGA-14-0790|GBM	1.14795	1	-0.291304	low
TCGA-14-0817|GBM	0.449315	1	-0.75382	low
TCGA-14-1034|GBM	1.32877	1	0.254459	high
TCGA-14-1034|GBM	1.32877	1	0.380887	high
TCGA-14-1402|GBM	2.67123	1	-0.0155823	low
TCGA-14-1823|GBM	1.48767	1	-0.174787	low
TCGA-14-1825|GBM	0.635616	1	-0.161676	low
TCGA-14-1829|GBM	0.59726	0	0.00315764	high
TCGA-14-2554|GBM	1.45753	1	0.00875713	high
TCGA-15-0742|GBM	1.14795	1	-0.24353	low
TCGA-16-0846|GBM	0.326027	1	-0.654571	low
TCGA-16-1045|GBM	2.41918	1	-0.108187	low
TCGA-19-0957|GBM	1.82466	1	0.0256902	high
TCGA-19-1389|GBM	0.386301	1	0.375647	high
TCGA-19-1390|GBM	2.11507	1	-0.0891452	low
TCGA-19-1787|GBM	1.05479	1	-0.227387	low
TCGA-19-2619|GBM	0.805479	0	-0.0524535	low
TCGA-19-2620|GBM	0.405479	1	0.181166	high
TCGA-19-2624|GBM	0.0136986	1	0.348512	high
TCGA-19-2625|GBM	0.339726	1	0.153902	high
TCGA-19-2629|GBM	2.01918	1	-0.11884	low
TCGA-19-4065|GBM	0.586301	0	0.161511	high
TCGA-19-4065|GBM	0.586301	0	0.470809	high
TCGA-19-5960|GBM	0.452055	0	0.148931	high
TCGA-26-1442|GBM	2.61096	0	-0.590398	low
TCGA-26-5132|GBM	0.783562	0	-0.54546	low
TCGA-26-5133|GBM	1.23836	0	-1.20842	low
TCGA-26-5134|GBM	0.457534	0	0.122451	high
TCGA-26-5135|GBM	0.739726	1	-0.166992	low
TCGA-26-5136|GBM	1.58082	1	0.183941	high
TCGA-26-5139|GBM	0.131507	0	0.231314	high
TCGA-27-1830|GBM	0.421918	1	-0.0106465	low
TCGA-27-1831|GBM	1.38356	1	0.0322748	high
TCGA-27-1832|GBM	0.821918	1	0.299927	high
TCGA-27-1834|GBM	3.37808	1	-0.281445	low
TCGA-27-1835|GBM	1.77534	1	-0.00836418	low
TCGA-27-1837|GBM	1.16986	1	-0.519431	low
TCGA-27-2519|GBM	0.865753	0	0.117341	high
TCGA-27-2521|GBM	0.865753	0	-0.517265	low
TCGA-27-2523|GBM	1.33973	1	0.51857	high
TCGA-27-2524|GBM	0.632877	1	0.130106	high
TCGA-27-2526|GBM	0.238356	1	-0.320174	low
TCGA-27-2528|GBM	1.31507	1	0.11339	high
TCGA-28-1747|GBM	0.210959	1	-0.481607	low
TCGA-28-1753|GBM	0.10137	0	0.287063	high
TCGA-28-2509|GBM	0.39726	0	-0.350004	low
TCGA-28-2513|GBM	0.608219	0	-0.103599	low
TCGA-28-2514|GBM	0.438356	0	-0.198914	low
TCGA-28-5204|GBM	1.24384	1	-0.219183	low
TCGA-28-5207|GBM	0.939726	1	-0.678905	low
TCGA-28-5208|GBM	1.29863	0	0.100616	high
TCGA-28-5209|GBM	1.21096	0	-0.738111	low
TCGA-28-5213|GBM	0.816438	0	-0.0819166	low
TCGA-28-5215|GBM	0.917808	1	-0.121851	low
TCGA-28-5216|GBM	1.13699	0	-0.392795	low
TCGA-28-5218|GBM	0.430137	1	0.301958	high
TCGA-28-5220|GBM	0.873973	0	-0.368839	low
TCGA-32-1970|GBM	1.28219	1	-0.638021	low
TCGA-32-1980|GBM	0.0986301	1	0.168943	high
TCGA-32-1982|GBM	0.389041	1	0.140199	high
TCGA-32-2615|GBM	1.32877	1	-0.0610588	low
TCGA-32-2616|GBM	0.613699	1	-0.415342	low
TCGA-32-2632|GBM	0.736986	1	0.0673241	high
TCGA-32-2634|GBM	0.739726	0	0.107824	high
TCGA-32-2638|GBM	0.613699	0	0.237097	high
TCGA-32-4213|GBM	0.978082	0	0.36437	high
TCGA-32-5222|GBM	0.452055	0	-0.49483	low
TCGA-41-2571|GBM	0.0712329	1	0.0717835	high
TCGA-41-2572|GBM	1.11233	1	-0.0479452	low
TCGA-41-3915|GBM	0.986301	1	0.0654846	high
TCGA-41-4097|GBM	0.0164384	1	0.257627	high
TCGA-41-5651|GBM	0.961644	0	0.168959	high
TCGA-76-4925|GBM	0.4	1	0.0900382	high
TCGA-76-4926|GBM	0.378082	1	-0.164604	low
TCGA-76-4927|GBM	1.46575	1	0.134725	high
TCGA-76-4928|GBM	0.257534	1	0.459952	high
TCGA-76-4929|GBM	0.30411	1	-0.126738	low
TCGA-76-4931|GBM	0.764384	1	-0.0402575	low
TCGA-76-4932|GBM	3.99452	1	0.0479213	high

## Sheet: GSE16011
Supplementary table S4. The results of the prognostic model with the Cox proportional hazard model in two cohort studies.
barcode	time	censor	linear_predictor	risk
GSM405201|8	9.82	1	-1.10075	low
GSM405202|9	11.67	1	-0.842131	low
GSM405203|11	8.92	1	-0.698336	low
GSM405204|13	8.59	1	-0.161447	low
GSM405205|20	3.24	1	-0.375708	low
GSM405206|21	6.81	1	-0.593825	low
GSM405207|23	8.12	1	-0.535631	low
GSM405208|25	3.04	1	-0.713627	low
GSM405210|40	10.28	1	0.28968	high
GSM405211|53	1.83	1	-0.319844	low
GSM405212|55	17.49	1	-0.799793	low
GSM405213|56	1.34	1	-0.0103249	low
GSM405214|60	1.5	1	-0.969028	low
GSM405215|62	2.3	1	0.0756759	high
GSM405216|63	3.28	1	-0.96795	low
GSM405217|64	6.77	0	-0.0583702	low
GSM405218|66	0.64	1	0.158633	high
GSM405219|67	0.58	1	0.373254	high
GSM405220|72	1.27	1	-0.140887	low
GSM405221|73	0.69	1	0.0273984	high
GSM405222|77	1.3	1	0.457896	high
GSM405223|80	1.92	1	0.138008	high
GSM405224|81	0.48	1	0.0367179	high
GSM405225|82	3.47	1	-0.296671	low
GSM405226|83	0.28	1	-0.131538	low
GSM405227|84	4.77	1	-0.707707	low
GSM405228|87	0.71	1	0.435251	high
GSM405229|89	0.66	1	0.0349321	high
GSM405230|90	0.47	1	-0.0367474	low
GSM405231|92	1.26	1	0.147456	high
GSM405232|98	0.98	1	0.637989	high
GSM405233|99	0.86	1	0.0884591	high
GSM405234|101	0.62	1	-0.553401	low
GSM405235|104	0.21	1	1.10064	high
GSM405236|105	1.03	1	0.247898	high
GSM405237|107	0.41	1	0.462438	high
GSM405238|111	0.94	1	-0.781347	low
GSM405239|112	0.59	1	0.117513	high
GSM405240|113	6.62	0	-0.986765	low
GSM405241|117	0.16	1	0.937104	high
GSM405242|119	0.18	1	-0.369901	low
GSM405243|120	0.88	1	0.168914	high
GSM405244|123	2.05	1	-0.728596	low
GSM405245|126	1.4	1	-0.290349	low
GSM405246|130	6.31	1	-0.315023	low
GSM405247|131	1.59	1	0.399816	high
GSM405248|132	0.84	1	0.713026	high
GSM405249|133	0.04	1	-0.432289	low
GSM405250|134	1.48	1	0.552881	high
GSM405251|136	3.21	1	-0.256178	low
GSM405252|138	0.37	1	0.816538	high
GSM405253|139	12.56	0	0.525478	high
GSM405254|141	0.59	1	1.51195	high
GSM405255|142	1.08	1	0.952698	high
GSM405256|143	4.79	1	0.0460317	high
GSM405257|144	10.86	0	-0.368797	low
GSM405258|147	1.85	1	-0.144848	low
GSM405259|148	0.41	1	0.235381	high
GSM405260|149	0.82	1	0.242649	high
GSM405261|150	0.98	1	0.681589	high
GSM405262|152	2.89	1	0.210952	high
GSM405263|155	1.55	1	0.312177	high
GSM405264|157	0.32	1	1.82545	high
GSM405265|158	1.81	1	-0.271524	low
GSM405266|161	0.25	1	0.195299	high
GSM405267|162	0.65	1	1.72092	high
GSM405268|163	0.64	1	-0.241601	low
GSM405269|164	0.03	1	-0.0290906	low
GSM405270|168	0.58	1	0.438785	high
GSM405271|169	0.3	1	0.165655	high
GSM405273|171	0.54	1	0.592521	high
GSM405274|172	1.29	1	-0.231787	low
GSM405275|173	3.46	1	-0.512814	low
GSM405276|174	0.28	1	0.114447	high
GSM405277|176	2.76	1	-0.0670149	low
GSM405278|178	0.73	1	-0.324429	low
GSM405279|179	0.71	1	0.173884	high
GSM405280|180	2.46	1	0.471625	high
GSM405281|182	3.32	1	0.138851	high
GSM405282|183	0.12	1	0.031236	high
GSM405283|185	4.07	1	-0.392371	low
GSM405284|186	1.6	1	0.505889	high
GSM405285|187	1.27	1	-0.221698	low
GSM405286|188	3.16	1	-0.375514	low
GSM405287|189	6.87	1	-0.39713	low
GSM405288|190	1.53	1	0.000685548	high
GSM405289|194	0.19	1	0.436871	high
GSM405290|196	1.16	1	-0.29714	low
GSM405291|198	6.27	1	-0.530151	low
GSM405292|199	1.11	1	0.238755	high
GSM405293|201	0.88	1	-0.0962191	low
GSM405294|203	0.8	1	1.35746	high
GSM405295|204	1.99	1	-0.42737	low
GSM405296|206	0.29	1	-0.393752	low
GSM405297|207	0.72	1	0.361399	high
GSM405298|209	1.96	1	-0.259269	low
GSM405299|210	1.75	1	-0.138648	low
GSM405300|214	2.84	1	-1.0197	low
GSM405301|216	0.3	1	-0.398717	low
GSM405302|218	0.74	1	-0.0327051	low
GSM405303|219	0.55	1	-0.556419	low
GSM405304|222	0.56	1	1.04352	high
GSM405305|223	1.06	1	0.336138	high
GSM405306|224	8.16	0	-0.261781	low
GSM405307|225	0.33	1	0.860864	high
GSM405309|228	0.26	1	-0.133011	low
GSM405310|229	6.8	0	-0.583828	low
GSM405311|230	7.48	0	-0.280438	low
GSM405312|233	1.02	1	0.460704	high
GSM405313|237	3.31	1	-0.2298	low
GSM405314|240	0.65	1	-0.0768368	low
GSM405315|242	0.35	1	-0.746914	low
GSM405316|243	10.34	1	-0.201221	low
GSM405317|244	0.45	1	0.197818	high
GSM405318|246	6.21	0	-0.829679	low
GSM405319|247	5.62	1	-0.490946	low
GSM405320|250	0.6	1	0.543836	high
GSM405321|251	3.97	1	-0.111644	low
GSM405322|252	1.14	1	0.808184	high
GSM405323|253	0.62	1	-0.467112	low
GSM405324|254	0.67	1	0.820501	high
GSM405325|255	3.65	1	-0.662232	low
